# Supplementary material for: The impact mechanism of green exercise on college students' suicidal ideation: a mediation analysis based on entrance anxiety
Source: Front Psychol. 2026 Mar 31;17:1735347. doi: 10.3389/fpsyg.2026.1735347 (PMC13077586; doi:10.3389/fpsyg.2026.1735347)
Supplement: Supplementary file 1 [file Table_1.XLSX]

## Sheet: Data
ID	性别	家庭经济状况	城乡来源	是否独生子女	X1	X2	X3	X4	X5	X	M1	M2	M3	M4	M5	M6	M7	M	Y1_1	Y1_2	Y1_3	Y1_4	Y1_5	Y1_6	Y1	Y2_1	Y2_2	Y2_3	Y2_4	Y2_5	Y2_6	Y2_7	Y2_8	Y2	Y
1	0	1	2	1	3	3	3	2	3	14	4	3	4	4	5	5	5	30	4	4	3	4	3	4	22	3	4	4	3	3	4	5	4	30	52
2	1	4	3	0	5	4	5	5	4	23	1	1	3	1	2	1	1	10	1	1	1	2	2	1	8	1	1	1	1	2	3	1	1	11	19
3	0	3	2	0	3	3	3	3	4	16	4	5	5	4	4	5	4	31	4	2	2	4	2	3	17	3	4	3	3	4	4	4	4	29	46
4	1	3	2	1	4	4	4	4	4	20	2	2	2	1	2	1	1	11	1	3	3	3	3	3	16	3	4	3	4	3	4	2	3	26	42
5	1	1	3	0	4	2	2	2	3	13	1	2	2	1	2	3	2	13	2	2	2	1	2	2	11	3	2	1	2	2	3	2	2	17	28
6	1	2	1	0	2	1	1	2	2	8	3	3	5	4	5	3	4	27	5	3	5	4	5	4	26	4	4	3	4	3	4	4	3	29	55
7	1	1	3	1	5	4	5	5	4	23	4	4	5	5	4	3	3	28	3	4	3	3	3	4	20	3	3	3	3	3	3	3	3	24	44
8	1	4	2	1	4	3	4	4	4	19	2	2	1	1	2	1	1	10	3	3	3	5	3	3	20	4	4	3	3	3	3	3	3	26	46
9	0	2	3	1	3	3	3	3	3	15	2	2	1	2	1	2	2	12	3	2	3	2	2	3	15	3	2	2	3	2	2	1	1	16	31
10	1	2	3	1	3	3	3	3	3	15	3	2	2	3	3	2	3	18	3	4	3	2	3	3	18	3	3	3	2	2	2	3	2	20	38
11	0	2	3	1	3	4	4	5	5	21	4	4	5	3	4	2	4	26	2	2	3	4	3	3	17	3	4	3	4	4	3	3	3	27	44
12	1	2	2	0	4	3	3	2	4	16	4	3	4	3	4	3	5	26	3	4	3	3	4	3	20	3	3	3	4	4	3	4	4	28	48
13	1	1	3	0	4	5	5	4	4	22	1	2	3	3	1	1	1	12	2	1	2	3	2	2	12	1	2	2	2	2	2	2	2	15	27
14	1	2	3	1	3	3	4	2	5	17	2	2	2	2	3	2	3	16	4	3	2	4	2	3	18	4	3	5	4	3	3	3	4	29	47
15	0	1	3	0	5	5	5	5	5	25	3	3	3	3	3	3	3	21	3	2	3	3	1	2	14	2	2	2	2	2	2	2	2	16	30
16	0	1	2	1	3	2	3	4	4	16	2	3	3	3	3	3	3	20	4	4	3	4	3	3	21	3	3	3	2	2	2	3	1	19	40
17	0	2	3	0	3	4	4	4	3	18	3	4	4	5	3	3	4	26	4	3	4	3	4	3	21	4	3	3	3	5	3	4	4	29	50
18	0	3	1	0	3	3	4	4	3	17	2	2	2	2	2	3	2	15	1	1	1	2	1	2	8	2	2	2	3	2	2	3	3	19	27
19	1	3	2	1	5	5	5	4	5	24	1	2	1	2	1	1	2	10	2	2	3	2	1	3	13	3	3	3	3	2	3	4	3	24	37
20	1	3	2	0	3	3	1	3	3	13	4	4	5	4	4	5	4	30	4	4	4	4	4	3	23	3	3	4	3	3	4	4	4	28	51
21	1	3	2	1	3	2	3	3	3	14	4	3	4	3	2	3	3	22	3	4	3	3	2	3	18	3	1	2	1	2	3	3	2	17	35
22	1	2	3	1	2	3	2	2	3	12	2	2	3	2	2	4	2	17	5	3	4	3	4	3	22	4	3	4	4	3	4	5	3	30	52
23	1	2	2	0	4	4	3	5	3	19	3	3	3	1	3	2	3	18	2	2	2	1	3	2	12	2	3	2	3	3	3	2	2	20	32
24	0	2	2	1	4	3	4	3	4	18	1	3	2	2	2	2	1	13	2	3	1	3	2	1	12	4	2	3	2	2	2	3	2	20	32
25	0	2	3	1	3	2	2	3	4	14	2	1	2	2	2	3	1	13	3	4	3	3	3	3	19	2	2	3	2	2	2	3	3	19	38
26	0	3	1	0	5	5	4	4	5	23	1	1	1	2	2	1	2	10	1	2	1	1	1	2	8	2	1	3	2	1	2	3	4	18	26
27	1	2	2	1	4	3	3	5	3	18	3	2	1	2	2	2	2	14	4	4	3	3	5	3	22	2	2	2	1	3	2	2	2	16	38
28	1	4	1	0	4	4	4	3	3	18	3	4	3	3	3	3	4	23	4	4	4	4	3	3	22	3	2	3	2	3	3	3	3	22	44
29	1	2	2	0	3	2	3	3	3	14	5	5	4	4	4	3	4	29	4	4	4	3	4	5	24	4	5	3	4	4	5	4	4	33	57
30	1	2	3	0	3	3	1	2	3	12	4	3	5	3	4	4	3	26	4	4	5	4	4	5	26	3	3	3	3	3	3	4	3	25	51
31	1	3	2	1	5	5	4	5	4	23	3	3	1	3	3	2	3	18	4	3	4	3	4	4	22	4	3	3	4	4	3	3	3	27	49
32	0	2	2	0	4	3	4	3	4	18	4	2	5	3	3	5	3	25	1	3	3	2	4	2	15	3	3	4	3	3	4	3	3	26	41
33	1	1	2	0	4	3	3	3	3	16	2	2	3	1	2	3	1	14	2	2	1	1	1	2	9	2	2	2	2	2	1	2	2	15	24
34	1	2	1	0	4	4	5	5	5	23	1	2	3	2	3	1	3	15	2	2	2	1	1	1	9	2	2	2	2	2	2	2	2	16	25
35	1	2	2	1	5	5	5	4	4	23	2	2	2	1	2	2	3	14	2	3	3	3	3	2	16	1	3	2	3	3	1	2	1	16	32
36	1	2	2	1	3	4	3	3	3	16	3	4	3	3	3	3	3	22	4	3	3	4	4	4	22	4	3	4	3	4	3	4	4	29	51
37	1	1	3	0	3	3	4	3	3	16	2	4	3	2	4	4	3	22	4	4	4	3	4	3	22	4	3	4	5	4	3	4	4	31	53
38	0	2	3	0	3	4	3	3	3	16	5	5	4	5	4	3	3	29	2	2	4	4	4	2	18	3	4	4	2	4	3	4	3	27	45
39	0	2	3	0	4	5	4	5	3	21	3	2	5	3	2	3	3	21	2	2	2	2	1	3	12	2	2	2	2	2	1	2	2	15	27
40	0	2	2	0	4	4	5	4	4	21	3	3	3	3	3	2	3	20	2	2	2	1	1	2	10	2	1	1	3	2	2	4	2	17	27
41	1	2	2	0	3	3	2	3	3	14	3	3	2	1	1	2	3	15	3	3	3	2	3	3	17	4	4	4	3	4	4	3	3	29	46
42	1	1	3	0	4	4	4	5	5	22	2	1	3	3	3	2	3	17	1	3	3	2	3	4	16	1	2	1	3	2	2	1	1	13	29
43	0	3	2	1	3	4	2	3	4	16	4	3	2	4	3	3	4	23	4	4	5	4	4	3	24	2	2	3	3	3	3	3	3	22	46
44	1	1	3	1	2	3	3	3	3	14	4	4	5	4	4	4	4	29	4	4	5	4	3	4	24	4	3	3	4	4	3	4	4	29	53
45	1	2	2	0	3	3	2	3	3	14	4	3	4	4	5	3	5	28	5	3	4	4	3	3	22	4	3	4	3	4	3	5	3	29	51
46	0	1	3	0	3	3	2	2	2	12	3	3	4	3	3	4	2	22	1	2	1	2	2	2	10	4	4	4	3	3	4	4	3	29	39
47	1	3	1	0	3	4	4	5	4	20	3	4	4	4	3	5	3	26	4	3	4	4	3	4	22	3	3	3	3	3	2	2	1	20	42
48	0	2	2	1	3	4	3	4	4	18	4	4	3	5	4	3	3	26	3	3	4	4	5	2	21	4	3	4	2	4	3	3	2	25	46
49	0	2	2	1	2	3	3	2	3	13	5	4	4	4	4	4	4	29	5	4	4	3	3	4	23	3	4	3	4	4	4	4	4	30	53
50	0	1	3	0	4	5	4	4	4	21	2	3	2	2	3	1	3	16	2	3	3	2	2	2	14	3	3	3	3	4	3	3	4	26	40
51	0	2	2	0	4	4	4	4	4	20	3	3	3	4	3	4	3	23	3	4	4	4	3	5	23	2	3	1	2	2	3	3	3	19	42
52	0	3	1	0	4	4	3	3	3	17	2	3	3	3	4	3	4	22	3	3	3	4	4	3	20	2	1	2	2	1	1	3	2	14	34
53	1	2	3	0	4	4	4	5	4	21	2	2	2	2	2	3	2	15	2	2	3	2	2	2	13	2	2	3	2	1	2	1	3	16	29
54	1	3	3	0	3	3	4	2	3	15	4	3	3	3	4	4	3	24	3	3	3	4	5	4	22	3	3	3	3	3	3	3	4	25	47
55	0	1	3	1	4	4	3	3	4	18	3	3	3	2	3	3	3	20	3	3	4	4	3	4	21	2	2	2	2	2	2	3	2	17	38
56	0	1	2	0	5	4	5	5	5	24	3	2	4	3	4	4	4	24	3	3	4	3	3	2	18	4	2	3	3	3	4	3	3	25	43
57	0	2	2	0	3	3	3	4	5	18	3	3	2	5	3	4	5	25	3	2	2	2	2	1	12	3	2	3	2	2	2	2	2	18	30
58	0	1	3	1	3	4	3	3	3	16	4	5	4	5	2	3	4	27	3	3	2	3	3	1	15	2	2	3	3	3	2	3	4	22	37
59	1	1	3	0	2	2	3	2	3	12	3	2	3	2	3	3	2	18	3	4	3	3	3	2	18	4	3	3	3	4	4	4	4	29	47
60	1	2	2	1	5	5	4	5	4	23	2	2	3	1	3	3	3	17	1	3	2	4	3	3	16	3	4	3	3	3	3	3	4	26	42
61	0	2	2	1	3	5	4	2	4	18	3	3	4	2	4	4	3	23	3	2	2	2	2	3	14	4	3	3	3	3	2	3	4	25	39
62	1	1	3	0	4	4	4	4	5	21	2	3	2	2	2	2	3	16	4	2	3	4	3	3	19	2	3	3	3	2	3	1	2	19	38
63	0	1	2	0	3	3	3	4	4	17	3	3	3	4	5	3	4	25	3	2	4	3	3	2	17	3	3	3	3	4	3	4	3	26	43
64	0	1	3	0	3	5	4	4	5	21	2	3	2	1	2	3	3	16	2	3	2	3	2	3	15	3	3	3	4	3	3	4	4	27	42
65	1	1	2	1	2	2	3	3	2	12	2	2	1	1	1	2	1	10	4	3	3	2	3	3	18	3	3	3	2	3	1	3	1	19	37
66	0	2	1	0	4	3	2	5	3	17	3	3	3	4	4	4	3	24	4	2	3	4	4	3	20	2	3	3	2	2	1	1	3	17	37
67	1	3	1	0	5	5	4	5	4	23	1	1	2	2	1	1	2	10	4	4	3	4	4	4	23	3	3	3	3	2	3	3	3	23	46
68	1	2	3	0	4	3	3	3	3	16	1	2	2	3	3	2	2	15	3	3	3	2	3	3	17	1	3	3	3	3	2	2	1	18	35
69	0	3	2	0	3	3	4	3	4	17	3	4	2	2	3	3	2	19	2	3	3	3	3	3	17	5	3	3	3	4	3	3	2	26	43
70	1	2	3	0	4	3	5	3	4	19	3	2	3	3	2	1	2	16	2	2	2	3	1	3	13	2	2	2	2	2	3	1	1	15	28
71	1	3	2	0	3	3	2	2	3	13	3	2	3	2	2	2	2	16	3	3	3	3	3	3	18	3	3	4	5	3	3	3	4	28	46
72	1	2	3	1	3	2	3	2	3	13	2	4	1	3	4	3	3	20	3	3	3	4	5	3	21	2	3	2	1	2	2	2	3	17	38
73	0	3	2	0	4	2	3	3	4	16	3	3	3	4	3	3	3	22	1	3	2	2	3	1	12	4	3	4	3	3	3	3	4	27	39
74	1	3	2	1	3	3	3	2	3	14	4	4	4	3	5	4	4	28	3	3	3	3	4	4	20	2	2	2	3	3	2	2	2	18	38
75	1	2	1	1	4	4	2	4	4	18	2	3	3	3	1	3	3	18	1	2	1	1	2	2	9	2	1	2	2	2	2	1	1	13	22
76	1	1	3	0	4	4	4	3	4	19	2	1	1	1	3	1	2	11	3	2	3	5	3	3	19	1	4	3	2	4	3	3	3	23	42
77	0	3	1	1	4	5	3	5	4	21	3	2	2	2	2	2	2	15	2	3	2	1	3	2	13	1	2	1	2	1	2	2	1	12	25
78	1	1	3	1	3	3	3	3	3	15	4	3	3	3	4	4	4	25	4	5	4	3	4	4	24	3	4	3	3	2	3	3	3	24	48
79	1	3	2	1	4	3	5	4	4	20	4	3	3	3	4	4	3	24	3	1	2	3	2	2	13	1	1	1	3	3	2	2	2	15	28
80	1	2	2	1	4	4	4	1	2	15	3	4	5	3	4	2	3	24	1	2	3	2	1	2	11	3	3	3	2	4	2	3	3	23	34
81	0	1	3	1	5	4	5	5	4	23	3	3	5	3	4	5	3	26	2	3	3	2	2	1	13	1	2	2	1	1	2	2	2	13	26
82	1	2	3	1	4	1	3	2	2	12	2	3	3	3	3	1	4	19	3	1	1	3	3	1	12	3	4	4	4	3	4	4	3	29	41
83	1	3	1	0	3	4	3	3	3	16	2	3	2	2	2	3	1	15	3	3	2	3	2	3	16	3	3	2	2	3	3	2	3	21	37
84	0	1	2	1	3	3	3	3	3	15	1	1	2	1	1	3	1	10	4	3	2	3	3	4	19	3	3	1	3	2	3	2	3	20	39
85	0	3	2	1	4	4	4	4	5	21	2	3	3	2	2	3	2	17	1	2	3	1	2	3	12	2	2	1	2	1	1	2	2	13	25
86	1	3	2	1	4	4	4	4	4	20	2	2	2	3	2	2	4	17	4	3	3	3	3	3	19	3	2	2	2	2	1	2	2	16	35
87	1	2	2	1	3	2	2	2	2	11	2	1	2	2	2	3	3	15	4	5	3	3	3	4	22	2	2	2	2	3	2	3	2	18	40
88	0	3	1	0	4	4	3	3	5	19	3	3	5	4	4	3	4	26	4	2	2	2	3	3	16	2	1	3	2	2	1	1	2	14	30
89	1	2	2	1	5	5	4	5	3	22	2	3	2	2	3	2	3	17	3	3	2	3	3	2	16	2	1	3	1	2	2	1	1	13	29
90	1	2	2	0	3	4	3	4	4	18	2	3	3	3	3	3	3	20	3	3	2	3	2	3	16	3	2	2	1	1	2	2	2	15	31
91	0	1	3	1	3	3	4	3	5	18	3	2	3	3	3	2	1	17	1	2	1	2	1	2	9	2	1	2	2	2	1	2	2	14	23
92	0	2	2	0	5	5	5	5	5	25	1	1	2	1	2	2	2	11	2	2	1	1	2	1	9	1	1	2	2	2	2	2	2	14	23
93	0	2	3	1	4	3	3	2	4	16	2	3	2	1	2	3	2	15	2	3	2	4	2	4	17	2	4	2	4	3	3	3	3	24	41
94	1	3	2	1	4	4	3	3	5	19	3	3	4	5	4	5	4	28	2	2	3	3	4	3	17	2	3	4	3	2	3	3	2	22	39
95	0	3	1	0	3	4	3	3	4	17	2	2	4	2	3	3	3	19	2	2	2	2	1	3	12	2	2	1	3	1	2	2	2	15	27
96	0	3	2	1	3	2	2	4	2	13	3	4	3	4	3	4	4	25	4	3	4	4	4	4	23	4	4	4	4	4	3	5	4	32	55
97	1	1	3	1	3	3	4	3	2	15	3	1	1	3	3	4	3	18	3	3	3	3	5	5	22	3	3	3	4	4	3	4	4	28	50
98	0	3	2	0	3	3	4	3	5	18	2	3	2	2	3	1	2	15	5	5	3	3	3	4	23	3	3	3	3	3	4	2	3	24	47
99	1	3	1	0	3	3	3	3	2	14	4	4	3	2	3	3	3	22	4	5	4	4	3	3	23	3	1	3	2	3	4	3	3	22	45
100	0	1	3	1	4	5	4	5	5	23	4	2	3	3	2	4	3	21	3	1	1	3	2	2	12	2	2	3	2	1	2	2	2	16	28
101	0	1	3	0	4	5	5	4	4	22	3	3	1	2	2	1	2	14	3	3	3	2	3	3	17	2	3	3	2	1	3	2	1	17	34
102	0	2	3	1	4	3	3	3	2	15	4	4	3	4	4	5	4	28	4	3	3	4	4	4	22	3	4	3	2	4	4	3	4	27	49
103	0	3	2	0	5	4	5	4	5	23	2	2	2	3	1	2	2	14	1	2	3	3	2	2	13	1	3	2	1	2	2	1	1	13	26
104	0	4	2	0	2	3	3	2	3	13	3	4	2	4	4	4	2	23	1	3	2	2	2	2	12	2	3	3	3	2	2	2	2	19	31
105	1	2	3	1	2	2	3	3	1	11	5	3	5	4	4	4	4	29	3	3	3	3	2	3	17	4	3	3	4	3	3	4	3	27	44
106	0	2	3	0	3	4	5	4	3	19	2	3	2	3	2	2	4	18	2	2	1	2	3	2	12	2	2	2	2	1	2	2	2	15	27
107	0	1	3	0	4	3	3	3	4	17	4	3	4	4	4	3	4	26	4	4	4	4	4	5	25	3	4	4	3	3	4	3	5	29	54
108	0	3	1	0	4	4	5	5	4	22	3	2	3	1	2	3	1	15	1	1	1	2	2	1	8	2	3	1	1	2	2	2	1	14	22
109	0	1	3	1	2	3	4	3	3	15	4	4	4	3	3	4	4	26	2	1	1	3	3	3	13	3	2	2	3	1	3	3	2	19	32
110	1	4	1	0	3	4	3	4	4	18	3	3	2	3	4	3	3	21	2	4	2	3	2	3	16	4	3	4	4	4	3	3	3	28	44
111	0	3	1	1	4	3	4	4	4	19	2	2	2	2	3	2	2	15	1	2	2	2	2	3	12	2	3	2	2	2	2	2	3	18	30
112	1	2	3	0	5	5	5	4	5	24	3	2	3	2	2	2	3	17	4	3	3	5	3	5	23	3	4	3	4	3	2	4	3	26	49
113	0	2	2	1	3	5	3	4	5	20	5	4	4	4	5	4	4	30	3	3	3	4	4	3	20	3	2	3	2	3	3	3	2	21	41
114	1	2	3	0	3	2	2	3	3	13	4	3	2	4	2	3	3	21	3	4	3	4	3	3	20	4	3	2	4	4	2	4	4	27	47
115	0	3	2	1	4	3	4	3	4	18	4	4	4	4	4	4	4	28	3	2	3	2	2	3	15	2	4	2	4	2	4	3	4	25	40
116	0	3	2	1	4	3	4	4	3	18	3	2	3	4	3	3	2	20	2	2	3	3	3	2	15	1	2	2	2	1	1	1	2	12	27
117	1	3	2	1	2	2	3	2	2	11	4	1	4	3	2	3	3	20	3	4	3	4	3	4	21	2	4	3	4	3	4	2	4	26	47
118	1	1	3	1	3	3	5	3	4	18	2	1	3	2	2	2	3	15	3	4	4	3	3	3	20	3	3	3	3	4	4	3	2	25	45
119	1	2	3	1	3	3	3	2	4	15	3	3	3	3	3	3	2	20	4	4	4	2	4	3	21	3	3	3	3	3	3	2	4	24	45
120	1	3	2	0	3	2	3	4	3	15	3	3	3	2	3	3	2	19	4	5	5	5	4	5	28	3	3	3	3	2	3	3	3	23	51
121	0	3	2	0	3	2	3	3	3	14	3	1	3	3	3	4	3	20	1	2	2	2	3	1	11	3	3	3	3	3	3	3	3	24	35
122	0	2	2	0	3	4	2	4	3	16	3	3	4	4	4	4	4	26	5	4	4	4	4	4	25	4	3	3	3	3	2	3	4	25	50
123	1	2	3	1	3	3	2	2	3	13	4	4	5	4	4	5	4	30	4	4	4	4	4	4	24	3	3	3	2	3	2	4	3	23	47
124	1	2	2	1	3	3	3	3	1	13	4	2	4	3	2	4	4	23	3	4	4	4	3	4	22	4	3	3	4	3	4	5	3	29	51
125	1	3	2	1	4	3	2	5	3	17	3	2	3	3	3	3	3	20	3	3	3	3	3	3	18	3	3	4	4	4	4	4	3	29	47
126	0	2	1	1	3	4	2	2	4	15	4	5	4	4	5	3	5	30	3	3	5	4	4	4	23	3	4	3	4	4	4	4	5	31	54
127	0	2	3	1	4	3	5	5	5	22	2	2	3	3	3	3	2	18	1	2	2	1	2	1	9	1	1	2	1	2	1	2	2	12	21
128	1	1	3	0	5	5	4	5	5	24	2	3	3	3	2	1	2	16	3	3	3	4	3	3	19	2	3	3	2	1	1	2	1	15	34
129	0	1	3	0	3	2	4	3	4	16	3	3	3	4	3	3	2	21	4	4	1	4	4	5	22	4	5	4	3	4	3	3	3	29	51
130	1	2	3	1	3	3	2	2	3	13	3	4	1	3	4	4	3	22	5	3	4	3	2	5	22	4	3	1	2	3	3	2	4	22	44
131	1	1	2	1	3	3	3	3	2	14	2	3	4	4	1	1	2	17	2	3	4	2	2	3	16	3	3	2	3	4	3	2	3	23	39
132	0	3	1	0	5	3	5	3	2	18	4	4	4	4	4	4	4	28	2	1	2	1	3	3	12	3	4	3	3	3	4	4	3	27	39
133	0	1	3	0	2	3	3	3	2	13	4	5	5	3	4	3	4	28	4	5	3	5	4	5	26	3	3	3	4	3	5	3	3	27	53
134	0	2	2	1	3	2	2	3	1	11	4	3	4	3	5	3	5	27	4	3	4	4	4	4	23	3	5	4	4	4	4	4	4	32	55
135	0	2	3	1	4	4	5	4	5	22	3	3	3	3	3	3	4	22	2	1	3	3	2	3	14	2	3	2	3	3	1	3	5	22	36
136	1	3	2	0	1	3	3	3	3	13	1	3	4	1	1	2	2	14	4	3	3	4	4	4	22	2	4	3	3	3	4	2	2	23	45
137	1	3	2	0	4	3	3	5	3	18	3	2	2	2	3	3	2	17	3	4	2	3	3	3	18	2	4	1	3	3	3	5	4	25	43
138	1	3	1	1	4	5	5	4	5	23	3	3	3	3	3	3	4	22	2	2	1	2	2	1	10	3	2	3	3	2	2	2	2	19	29
139	0	2	2	0	2	3	1	3	2	11	3	3	3	4	4	3	2	22	4	4	4	3	4	3	22	4	4	5	3	4	4	4	4	32	54
140	1	3	2	0	3	2	4	4	3	16	3	3	4	4	1	3	3	21	4	3	3	4	4	4	22	3	3	3	3	3	2	2	4	23	45
141	1	3	2	1	3	3	3	3	2	14	3	2	3	4	4	3	3	22	3	3	4	3	4	3	20	3	3	4	4	3	3	4	4	28	48
142	0	1	3	0	4	3	3	4	4	18	2	4	2	2	2	2	3	17	2	1	2	2	2	2	11	1	1	2	2	2	2	2	3	15	26
143	1	3	2	0	4	4	5	3	5	21	2	3	2	2	3	3	4	19	1	3	2	2	1	2	11	1	1	2	2	3	2	1	1	13	24
144	1	3	2	0	3	4	4	4	4	19	3	2	2	1	1	1	2	12	2	1	3	3	2	3	14	3	2	2	3	2	2	3	1	18	32
145	0	3	2	0	4	4	1	3	3	15	3	3	3	4	3	2	3	21	5	4	4	4	5	5	27	3	4	2	4	4	3	3	3	26	53
146	1	2	2	1	3	2	2	3	3	13	3	4	3	4	4	4	3	25	2	2	2	2	1	3	12	3	3	2	3	3	1	2	2	19	31
147	0	1	2	0	3	3	3	3	2	14	3	4	3	3	3	3	2	21	4	2	2	3	3	3	17	3	3	3	3	2	3	3	3	23	40
148	1	2	3	1	3	4	3	4	4	18	4	3	4	3	3	4	4	25	5	5	4	3	5	3	25	3	3	3	2	3	3	3	3	23	48
149	1	3	1	1	4	4	4	4	5	21	2	2	2	2	3	2	3	16	2	3	3	3	3	3	17	3	2	3	3	2	2	2	2	19	36
150	1	1	3	1	5	5	4	5	5	24	2	2	2	3	3	2	2	16	3	3	3	4	3	3	19	3	3	2	2	2	3	4	3	22	41
151	0	1	3	1	3	3	4	2	3	15	4	3	2	4	3	4	3	23	3	2	3	3	2	2	15	4	1	3	4	3	4	4	4	27	42
152	0	2	3	0	2	3	3	4	3	15	3	5	4	4	3	5	3	27	4	4	4	5	5	5	27	3	3	3	3	2	2	3	3	22	49
153	1	3	2	1	3	3	4	2	4	16	3	3	2	3	2	1	3	17	2	2	1	2	3	3	13	3	4	2	3	3	3	3	3	24	37
154	1	4	1	1	3	3	3	3	4	16	4	3	3	3	3	4	3	23	3	4	3	3	2	4	19	3	4	3	3	3	3	4	4	27	46
155	0	2	2	0	4	4	5	5	5	23	2	3	3	3	3	3	3	20	3	3	4	3	2	4	19	2	2	1	2	1	2	2	2	14	33
156	1	2	3	0	4	5	3	4	5	21	2	2	2	3	2	4	2	17	3	3	4	1	3	3	17	4	3	3	4	2	2	3	3	24	41
157	0	2	2	1	3	3	4	3	3	16	2	3	3	2	2	3	3	18	1	1	3	2	2	1	10	3	1	3	2	2	2	2	2	17	27
158	0	3	2	1	2	1	3	4	2	12	3	3	4	4	3	4	4	25	2	3	3	3	2	3	16	3	4	4	3	3	3	4	4	28	44
159	1	2	2	0	5	4	5	4	4	22	4	3	3	2	2	3	3	20	2	2	2	2	2	2	12	1	3	1	1	2	2	2	3	15	27
160	1	2	2	1	3	3	2	2	3	13	3	2	4	4	4	2	3	22	5	4	5	5	4	4	27	3	3	3	4	4	4	3	4	28	55
161	1	1	2	1	2	2	4	2	4	14	4	2	3	2	3	3	3	20	2	1	2	1	2	1	9	2	1	2	2	3	3	3	3	19	28
162	1	3	1	0	4	4	3	4	2	17	4	4	4	4	4	5	4	29	3	4	3	5	3	3	21	3	4	4	3	3	4	3	3	27	48
163	0	1	2	1	1	3	3	2	3	12	4	4	3	5	5	4	3	28	3	4	4	4	3	4	22	4	4	4	4	4	5	4	4	33	55
164	1	2	2	0	4	5	4	3	4	20	4	3	3	3	4	5	5	27	3	4	2	3	4	4	20	3	3	3	4	3	3	3	3	25	45
165	1	3	1	0	3	1	2	3	3	12	3	2	2	2	3	3	2	17	3	4	3	3	4	4	21	4	2	3	4	3	2	3	3	24	45
166	0	3	1	1	5	4	4	4	4	21	3	4	3	3	3	3	3	22	4	4	3	4	3	3	21	3	3	3	2	2	1	1	2	17	38
167	1	3	1	1	3	2	2	3	2	12	2	3	2	1	3	2	1	14	2	2	3	2	3	3	15	3	2	1	1	2	2	2	2	15	30
168	0	1	2	1	3	4	3	3	4	17	4	4	2	3	3	3	2	21	3	3	3	3	4	1	17	2	1	2	2	2	1	2	2	14	31
169	1	2	2	1	3	4	4	3	4	18	3	3	3	3	4	3	3	22	5	4	3	3	3	4	22	4	3	2	3	4	4	3	3	26	48
170	1	2	3	1	3	2	3	3	3	14	2	3	3	1	3	5	4	21	3	3	3	3	4	3	19	4	3	4	4	3	4	5	4	31	50
171	0	3	1	0	4	5	5	4	4	22	3	4	2	3	2	1	2	17	3	3	3	2	3	3	17	2	2	2	2	1	2	1	2	14	31
172	0	2	1	0	3	3	3	1	2	12	4	4	5	4	4	5	4	30	3	3	4	2	3	3	18	3	3	3	3	4	4	4	3	27	45
173	0	3	2	1	5	4	4	4	5	22	4	3	4	4	3	2	3	23	3	4	3	4	4	3	21	2	3	3	2	3	3	2	3	21	42
174	0	2	2	0	2	2	2	3	2	11	3	2	3	3	3	3	4	21	3	2	2	2	2	3	14	3	4	3	3	4	2	2	4	25	39
175	1	3	2	0	4	4	4	4	3	19	3	2	2	3	2	3	3	18	3	3	4	3	2	2	17	2	1	3	2	3	2	2	2	17	34
176	1	1	3	0	3	4	4	5	4	20	3	3	3	2	3	3	3	20	1	2	2	2	2	1	10	3	3	3	3	4	3	3	3	25	35
177	1	2	2	0	4	3	4	5	3	19	2	2	3	1	2	2	2	14	2	2	2	2	2	2	12	2	2	1	3	3	1	3	2	17	29
178	1	2	2	0	4	3	5	4	5	21	3	3	5	4	4	3	5	27	4	4	3	4	3	4	22	4	4	4	5	5	4	4	4	34	56
179	0	1	3	1	3	1	2	2	3	11	5	4	4	4	3	5	5	30	5	4	4	4	4	3	24	4	4	4	3	4	4	3	3	29	53
180	0	1	2	0	3	2	3	3	2	13	3	3	4	5	3	4	3	25	2	3	1	3	2	2	13	3	3	3	3	3	2	3	3	23	36
181	1	4	1	0	4	4	5	5	3	21	2	3	2	2	2	1	2	14	1	2	3	2	2	1	11	1	2	2	3	3	2	3	3	19	30
182	0	2	2	0	3	3	2	4	4	16	4	4	5	4	4	5	3	29	4	4	3	3	4	4	22	2	3	3	3	3	3	2	3	22	44
183	0	3	2	0	3	2	2	3	3	13	3	4	3	3	3	2	3	21	4	3	4	5	4	3	23	3	3	4	3	4	4	4	5	30	53
184	0	3	2	1	4	3	5	3	4	19	1	3	2	2	2	2	2	14	2	3	2	2	2	2	13	2	3	2	1	2	3	2	3	18	31
185	0	3	2	1	5	4	4	4	4	21	3	2	4	4	4	4	4	25	2	3	3	3	1	3	15	2	3	2	2	2	2	3	3	19	34
186	1	3	2	1	2	3	2	2	2	11	3	4	4	3	3	3	4	24	3	4	5	5	3	3	23	3	4	4	5	4	3	3	4	30	53
187	1	2	2	1	5	5	5	5	5	25	1	2	2	3	2	2	2	14	3	5	4	3	4	4	23	2	1	2	2	2	2	2	2	15	38
188	1	2	3	1	4	4	4	4	5	21	3	3	2	3	3	3	4	21	3	3	3	4	3	3	19	2	2	3	2	2	2	2	3	18	37
189	1	2	2	1	2	3	3	3	2	13	4	4	4	4	4	4	4	28	5	4	5	4	5	4	27	4	4	3	4	4	4	4	4	31	58
190	1	2	2	0	3	3	2	2	2	12	5	3	5	5	4	4	4	30	3	3	4	5	2	4	21	3	3	3	3	3	3	4	3	25	46
191	1	3	3	0	4	4	3	5	3	19	2	2	3	2	1	2	3	15	3	2	3	2	3	2	15	2	1	1	2	3	2	1	1	13	28
192	1	2	3	0	5	5	4	5	5	24	3	2	2	2	2	3	3	17	2	3	2	1	3	3	14	2	1	2	3	3	1	1	2	15	29
193	1	2	3	1	5	5	5	3	4	22	2	1	3	3	3	1	3	16	2	1	3	2	2	3	13	2	1	1	2	1	3	1	1	12	25
194	1	1	3	0	4	4	4	5	4	21	2	3	3	2	2	2	2	16	3	3	3	3	3	2	17	4	2	3	3	3	3	3	3	24	41
195	1	1	2	1	5	3	3	5	4	20	2	2	3	3	3	3	2	18	3	3	4	3	3	3	19	3	2	2	3	3	3	3	3	22	41
196	0	1	2	0	4	4	3	3	3	17	3	4	4	4	4	4	5	28	4	4	4	4	1	4	21	2	3	3	1	2	1	1	2	15	36
197	0	3	2	1	5	5	4	5	4	23	1	2	2	2	3	2	2	14	2	1	2	1	1	1	8	1	3	2	2	2	2	2	2	16	24
198	0	2	2	0	4	4	5	5	4	22	5	4	5	4	3	4	5	30	1	3	2	2	2	2	12	3	3	3	4	3	4	2	3	25	37
199	0	3	2	0	3	3	2	3	3	14	4	5	4	4	3	4	3	27	3	3	3	5	4	3	21	1	1	3	3	3	3	3	3	20	41
200	0	3	1	1	3	3	5	4	4	19	4	4	4	3	3	3	2	23	3	1	1	2	2	2	11	1	1	1	2	2	3	2	1	13	24
201	0	3	2	1	3	5	3	4	3	18	5	3	3	4	4	4	3	26	4	4	3	4	3	4	22	4	3	4	3	3	4	4	3	28	50
202	0	1	3	1	3	4	4	4	3	18	2	2	3	2	3	2	2	16	4	4	5	4	3	4	24	3	3	3	3	2	3	3	3	23	47
203	0	2	2	0	4	3	4	3	3	17	2	3	3	2	2	2	3	17	3	3	2	2	3	2	15	2	1	1	3	3	3	3	3	19	34
204	1	3	2	1	1	1	2	3	2	9	4	4	4	5	4	3	4	28	4	5	5	4	3	4	25	3	3	4	4	4	3	4	4	29	54
205	0	1	3	1	5	3	4	4	5	21	4	3	4	3	3	3	4	24	2	2	1	3	2	2	12	3	3	3	2	2	2	2	3	20	32
206	0	2	2	0	4	5	5	5	5	24	3	3	3	3	4	4	1	21	3	2	2	2	3	2	14	3	2	3	3	3	4	4	3	25	39
207	1	2	2	0	3	3	3	3	3	15	2	2	3	2	3	3	3	18	3	3	3	3	3	3	18	2	3	2	1	4	3	3	3	21	39
208	1	2	1	1	4	4	5	5	3	21	3	4	4	2	3	4	4	24	4	4	4	4	4	3	23	3	3	4	4	3	4	3	4	28	51
209	1	2	2	0	2	3	3	2	3	13	2	3	1	3	3	2	3	17	4	4	4	5	3	3	23	4	3	4	3	3	3	4	3	27	50
210	0	1	2	0	1	4	2	2	3	12	2	2	2	1	2	2	2	13	2	2	1	2	3	2	12	3	2	1	2	2	2	3	3	18	30
211	0	2	3	0	3	3	2	4	3	15	3	2	3	2	2	2	3	17	4	4	3	4	4	3	22	3	2	3	4	2	3	5	2	24	46
212	1	2	2	1	3	4	3	2	2	14	4	5	4	4	4	5	5	31	5	5	5	3	4	4	26	4	4	3	5	4	3	3	3	29	55
213	1	2	2	1	3	3	4	4	3	17	3	3	3	4	2	2	3	20	3	2	2	3	2	3	15	3	4	2	3	3	2	4	4	25	40
214	0	1	3	1	1	3	3	3	2	12	5	5	3	4	4	4	5	30	5	4	3	4	4	4	24	3	4	4	3	3	3	4	3	27	51
215	0	1	3	0	4	4	2	5	4	19	3	2	2	2	2	3	2	16	2	2	2	3	3	2	14	3	2	2	3	3	3	3	3	22	36
216	1	3	2	1	4	4	4	3	5	20	1	1	2	2	1	1	2	10	4	4	3	4	4	5	24	3	4	3	3	3	3	3	3	25	49
217	0	2	3	1	3	2	3	3	2	13	2	2	2	1	2	3	2	14	2	2	2	1	3	2	12	4	3	3	4	4	3	4	4	29	41
218	0	3	1	1	2	3	3	2	3	13	3	4	1	1	2	2	2	15	3	3	4	3	4	3	20	4	5	4	4	5	4	3	4	33	53
219	1	3	2	0	3	3	3	3	3	15	3	3	3	3	4	4	5	25	2	3	2	3	2	3	15	3	3	3	3	3	3	3	2	23	38
220	0	2	2	1	3	3	3	3	4	16	2	2	4	3	2	2	1	16	3	3	4	3	3	3	19	3	3	3	3	4	4	3	3	26	45
221	0	2	3	1	4	3	2	3	3	15	4	4	5	4	4	3	4	28	4	4	3	4	5	4	24	3	4	4	4	4	5	3	5	32	56
222	0	2	2	0	2	2	2	2	2	10	4	4	4	5	4	3	4	28	4	4	4	3	4	3	22	4	3	3	4	3	4	3	3	27	49
223	0	2	3	0	3	3	2	3	4	15	4	3	4	2	4	3	3	23	3	3	2	3	3	3	17	4	3	3	2	2	3	1	3	21	38
224	1	2	3	0	3	3	2	4	3	15	2	2	2	2	4	2	3	17	3	3	3	2	3	3	17	4	2	3	3	4	3	2	3	24	41
225	1	1	3	1	1	2	2	1	3	9	5	4	4	5	4	4	4	30	2	2	2	1	2	1	10	4	4	3	3	4	4	4	3	29	39
226	1	3	2	0	3	2	4	3	3	15	4	3	4	2	3	2	3	21	3	3	3	2	2	3	16	3	3	3	3	2	2	3	3	22	38
227	1	1	3	1	4	5	4	5	3	21	4	3	4	3	4	4	3	25	5	4	4	4	4	3	24	3	3	5	3	4	3	3	3	27	51
228	1	3	1	1	4	4	3	3	3	17	4	4	5	4	3	4	4	28	3	3	3	4	3	1	17	3	3	4	3	3	3	3	3	25	42
229	0	2	2	0	2	2	2	2	2	10	3	2	3	3	2	4	3	20	1	2	2	2	1	2	10	3	3	4	3	3	2	3	3	24	34
230	0	1	3	1	3	3	2	3	2	13	2	1	3	3	3	3	3	18	4	2	3	2	3	3	17	1	1	1	1	1	1	2	1	9	26
231	0	2	3	1	1	2	2	2	3	10	3	3	3	2	4	4	3	22	5	4	3	4	5	4	25	3	3	3	4	4	4	4	4	29	54
232	1	1	3	0	3	3	3	4	2	15	4	5	5	4	4	4	5	31	4	5	4	4	3	4	24	3	4	3	5	3	4	3	3	28	52
233	1	2	2	1	2	3	1	2	3	11	3	3	3	3	1	1	2	16	3	3	3	3	4	3	19	3	2	4	4	5	3	4	4	29	48
234	0	2	2	0	2	2	2	2	1	9	4	3	4	3	3	4	5	26	3	3	4	2	2	2	16	4	4	4	3	4	4	3	3	29	45
235	0	1	3	0	4	4	3	4	4	19	4	3	4	3	4	3	3	24	3	2	3	3	2	3	16	4	3	3	4	4	4	4	3	29	45
236	0	2	2	0	5	4	5	5	5	24	2	3	3	3	2	3	3	19	2	2	1	3	2	3	13	3	2	2	2	2	3	2	3	19	32
237	1	2	2	1	2	3	3	1	3	12	4	4	4	3	5	4	3	27	4	4	5	4	4	4	25	4	3	4	4	4	3	4	4	30	55
238	1	4	1	1	4	4	4	3	5	20	4	4	3	5	4	4	3	27	3	3	2	2	2	3	15	4	3	3	2	3	2	3	3	23	38
239	1	3	2	0	3	3	3	3	4	16	4	4	2	3	3	3	2	21	3	3	3	3	2	3	17	2	1	2	2	2	2	1	3	15	32
240	0	3	1	0	2	2	2	2	2	10	2	2	2	3	2	1	2	14	4	3	2	3	3	3	18	3	3	4	4	2	4	2	4	26	44
241	1	3	2	0	4	4	3	4	5	20	2	3	2	2	2	1	1	13	1	2	2	1	1	2	9	1	2	2	2	2	3	2	2	16	25
242	1	1	3	1	1	3	3	3	3	13	1	2	2	2	2	1	1	11	4	4	4	3	4	3	22	4	3	4	3	4	3	3	3	27	49
243	0	2	2	0	3	5	3	4	4	19	2	3	2	3	3	2	2	17	3	3	3	3	4	3	19	3	3	5	3	3	2	3	3	25	44
244	0	1	3	1	5	4	5	5	5	24	3	3	3	3	5	2	3	22	3	2	2	3	2	2	14	2	2	2	3	1	2	1	2	15	29
245	1	2	3	1	3	3	3	3	2	14	4	3	3	4	3	3	1	21	5	4	4	3	3	5	24	4	4	3	4	3	3	4	3	28	52
246	1	3	2	1	3	4	2	3	3	15	3	2	2	3	2	2	3	17	4	5	5	3	3	4	24	3	4	3	3	3	3	3	3	25	49
247	0	2	2	1	3	2	3	3	3	14	4	4	4	4	2	4	4	26	3	3	3	5	5	4	23	4	4	4	4	4	3	3	5	31	54
248	1	3	1	1	3	2	3	3	3	14	3	3	2	2	3	3	3	19	2	1	2	2	3	1	11	3	3	4	2	2	2	3	1	20	31
249	1	2	1	1	4	2	5	4	4	19	3	4	2	4	3	3	3	22	2	3	1	2	1	1	10	2	2	3	2	3	3	2	2	19	29
250	0	3	1	1	5	4	4	5	4	22	3	1	3	3	2	3	3	18	2	3	2	2	3	3	15	1	2	2	1	1	1	1	1	10	25
251	1	3	2	1	4	2	2	4	4	16	2	3	2	1	2	2	2	14	3	3	3	3	4	4	20	3	3	1	3	3	2	3	2	20	40
252	0	3	2	0	5	4	5	5	4	23	2	2	2	3	3	3	3	18	1	2	2	2	1	2	10	2	2	3	2	1	4	1	2	17	27
253	0	2	2	0	4	4	4	4	5	21	3	4	3	4	3	3	4	24	3	3	2	2	2	1	13	4	3	4	4	4	4	4	4	31	44
254	1	2	2	0	4	2	2	1	3	12	5	4	4	4	4	4	5	30	3	4	5	3	3	3	21	4	3	4	3	4	4	3	4	29	50
255	1	1	3	0	4	4	4	4	5	21	4	3	3	3	4	5	3	25	3	3	4	3	4	4	21	3	4	3	4	3	4	3	3	27	48
256	0	3	3	0	4	5	4	4	5	22	1	2	2	1	2	2	2	12	1	2	1	3	2	2	11	1	2	2	1	1	2	1	2	12	23
257	1	2	2	1	2	2	2	1	4	11	4	5	4	4	3	4	3	27	2	2	2	2	2	2	12	3	2	3	4	4	2	3	3	24	36
258	1	3	2	0	4	4	3	4	4	19	2	3	1	2	2	1	2	13	1	1	2	2	1	2	9	3	2	1	1	2	2	2	2	15	24
259	0	1	3	0	4	5	4	4	4	21	3	3	4	3	2	3	3	21	1	2	2	3	2	2	12	3	3	3	3	2	3	4	4	25	37
260	1	3	2	1	2	3	3	2	2	12	4	4	4	2	2	3	3	22	3	3	3	3	2	2	16	4	3	3	4	3	4	3	4	28	44
261	1	2	3	0	2	3	3	3	3	14	2	2	2	3	2	2	2	15	4	2	3	4	3	4	20	3	3	3	4	2	4	4	3	26	46
262	1	2	3	0	5	3	3	3	4	18	3	4	2	4	2	4	3	22	1	2	2	2	2	2	11	2	2	3	2	2	1	1	2	15	26
263	1	3	1	1	4	3	4	4	3	18	3	3	3	4	3	3	2	21	4	4	4	3	4	5	24	1	3	3	3	2	2	2	2	18	42
264	1	3	2	0	2	4	3	3	4	16	2	2	1	3	3	3	3	17	3	3	4	3	3	3	19	3	3	2	4	4	3	3	2	24	43
265	0	1	3	1	4	3	5	5	5	22	3	3	2	2	4	3	3	20	1	2	2	1	1	3	10	2	3	2	3	1	2	2	3	18	28
266	1	2	3	0	4	3	3	4	4	18	1	3	2	2	3	2	3	16	1	3	3	2	1	1	11	2	3	2	2	4	3	3	3	22	33
267	0	3	3	1	4	4	4	4	4	20	2	3	1	2	2	1	3	14	1	2	2	2	3	2	12	2	3	2	2	1	2	3	3	18	30
268	1	4	1	1	2	3	3	3	2	13	1	2	3	2	3	2	2	15	4	4	4	4	4	4	24	4	3	3	3	3	4	2	3	25	49
269	1	1	3	0	3	3	3	3	2	14	1	3	1	1	2	2	2	12	4	3	3	4	4	4	22	3	3	3	4	3	3	3	2	24	46
270	1	1	2	0	2	2	2	2	2	10	2	1	3	3	1	1	2	13	2	2	3	3	3	3	16	3	3	3	2	2	2	3	4	22	38
271	0	3	2	0	3	3	2	2	2	12	2	2	2	1	1	1	1	10	3	5	3	4	3	4	22	4	4	3	4	4	3	3	4	29	51
272	0	3	1	0	3	3	3	2	2	13	4	3	4	4	2	4	4	25	3	3	2	5	3	3	19	3	3	4	3	3	4	4	3	27	46
273	1	2	2	0	3	4	3	1	3	14	3	2	2	3	2	2	2	16	3	4	3	4	3	3	20	4	2	3	3	2	3	3	3	23	43
274	0	1	3	0	3	2	1	1	4	11	2	3	2	2	3	2	1	15	2	2	3	2	2	2	13	3	3	3	2	2	3	3	3	22	35
275	0	2	3	1	3	2	4	2	3	14	5	4	4	4	5	3	4	29	5	4	3	4	4	4	24	4	3	3	2	3	3	4	3	25	49
276	1	2	3	0	3	3	3	3	3	15	2	3	2	1	2	4	3	17	2	1	1	2	1	2	9	1	2	2	1	3	2	2	3	16	25
277	0	1	3	0	2	1	3	2	4	12	3	2	3	3	3	3	5	22	2	1	2	2	1	2	10	2	3	3	3	2	1	2	3	19	29
278	0	1	3	0	4	5	3	4	4	20	4	4	4	4	4	5	3	28	2	2	2	1	2	1	10	2	3	3	2	3	2	3	2	20	30
279	0	1	3	1	2	4	3	3	3	15	4	3	2	2	3	3	4	21	5	4	3	3	3	4	22	1	2	1	2	2	2	2	1	13	35
280	1	2	1	0	2	3	2	3	2	12	4	4	3	4	3	2	3	23	4	4	4	4	4	4	24	4	5	3	3	3	3	4	4	29	53
281	1	3	1	0	4	3	3	3	4	17	4	3	4	3	3	4	4	25	4	4	4	4	3	3	22	4	3	3	3	3	4	3	3	26	48
282	1	3	1	1	5	5	5	4	4	23	2	2	2	2	1	1	3	13	3	3	3	2	3	2	16	3	3	4	5	4	4	3	4	30	46
283	0	2	3	1	4	3	5	4	3	19	1	1	1	4	3	2	2	14	2	2	1	2	1	2	10	2	2	1	2	3	2	2	1	15	25
284	1	2	3	1	4	3	4	4	3	18	4	4	3	4	4	3	2	24	1	2	2	2	1	2	10	2	3	2	2	2	2	2	3	18	28
285	0	3	2	0	2	1	1	2	1	7	4	3	3	4	4	5	4	27	3	2	3	4	3	3	18	4	3	4	3	4	4	4	4	30	48
286	1	1	3	0	4	3	2	3	3	15	3	4	3	4	3	3	4	24	3	3	3	3	3	3	18	3	2	2	1	1	2	2	2	15	33
287	1	1	3	1	2	1	2	2	2	9	3	4	3	5	5	2	4	26	4	3	5	4	4	4	24	3	4	4	3	4	4	3	3	28	52
288	1	2	2	0	2	2	2	3	2	11	2	2	2	2	2	3	3	16	3	5	3	3	3	3	20	4	3	4	4	4	3	4	4	30	50
289	1	3	1	0	3	3	3	4	4	17	4	3	3	3	3	3	5	24	3	4	4	3	3	3	20	3	3	3	2	3	4	3	3	24	44
290	0	3	1	1	4	3	4	4	4	19	5	5	4	4	3	5	3	29	4	3	5	4	4	4	24	4	3	3	3	2	2	3	3	23	47
291	1	3	2	1	4	5	5	3	4	21	3	3	3	4	4	2	3	22	3	3	3	3	3	3	18	1	1	1	2	2	3	1	2	13	31
292	1	2	3	1	2	3	2	3	2	12	3	2	3	3	3	3	3	20	3	4	2	3	3	4	19	3	4	4	3	3	3	4	3	27	46
293	0	3	2	0	4	5	5	4	4	22	1	2	2	2	2	2	2	13	2	2	3	2	1	1	11	1	2	2	1	2	1	2	1	12	23
294	0	3	1	0	3	3	3	3	4	16	3	3	4	4	3	5	4	26	5	4	4	5	3	4	25	3	4	3	3	2	2	3	3	23	48
295	1	2	2	1	2	3	1	3	3	12	2	2	2	5	1	3	3	18	4	2	3	4	3	3	19	2	1	3	2	3	3	3	2	19	38
296	1	2	2	1	5	4	5	4	3	21	3	3	1	2	1	3	2	15	3	3	3	2	1	3	15	3	2	2	3	3	2	3	3	21	36
297	1	3	2	0	5	2	5	3	4	19	3	3	4	3	2	3	4	22	1	1	2	1	3	2	10	1	2	2	1	2	2	2	2	14	24
298	1	1	3	0	5	4	4	4	3	20	3	4	3	4	4	3	4	25	3	2	2	3	2	3	15	4	3	4	4	3	4	4	4	30	45
299	0	4	2	1	5	4	4	4	5	22	1	2	3	2	2	3	2	15	1	1	1	1	2	1	7	1	1	3	1	2	1	2	1	12	19
300	0	3	1	1	3	2	4	3	3	15	4	3	3	3	4	4	4	25	4	4	4	2	3	5	22	1	2	3	3	1	2	2	3	17	39
301	1	1	3	1	5	5	3	5	5	23	1	3	1	2	2	2	2	13	2	2	2	1	2	3	12	2	3	2	2	2	1	2	3	17	29
302	1	3	1	1	2	2	2	2	1	9	3	2	2	3	2	2	3	17	3	2	3	2	2	2	14	3	3	1	1	2	3	3	1	17	31
303	0	4	2	0	4	3	3	4	4	18	3	4	4	4	3	4	4	26	2	3	2	1	1	1	10	3	3	3	2	3	2	1	2	19	29
304	1	3	2	1	2	2	3	3	2	12	2	1	3	3	2	2	2	15	4	4	3	2	4	3	20	3	3	3	2	3	2	3	3	22	42
305	1	2	3	0	4	3	3	3	3	16	3	3	3	2	3	2	2	18	1	2	2	3	3	2	13	3	3	3	3	3	4	4	3	26	39
306	1	2	2	0	4	4	4	3	5	20	1	1	3	3	3	2	2	15	3	3	4	4	2	4	20	3	4	3	4	3	3	3	4	27	47
307	1	2	2	1	3	1	1	3	3	11	3	3	1	3	3	3	1	17	3	5	3	3	4	5	23	3	3	2	3	3	3	3	4	24	47
308	0	2	2	1	5	4	5	4	4	22	1	2	2	1	2	2	1	11	2	2	1	2	1	2	10	2	3	2	1	2	2	2	2	16	26
309	1	2	2	1	4	4	4	5	4	21	3	1	2	2	1	2	2	13	3	4	2	2	3	3	17	2	3	2	3	3	3	3	3	22	39
310	0	3	2	1	4	5	5	4	4	22	5	4	4	5	4	4	3	29	3	2	2	3	3	3	16	3	3	2	2	3	2	3	3	21	37
311	0	2	3	0	4	3	4	5	3	19	3	2	2	1	4	2	3	17	2	3	2	2	3	3	15	3	2	2	1	1	1	3	1	14	29
312	1	1	3	1	3	3	3	3	3	15	3	3	3	3	3	3	3	21	3	4	4	5	3	3	22	3	3	3	2	4	2	3	4	24	46
313	1	1	2	1	4	4	4	3	3	18	3	3	3	2	3	3	1	18	4	4	3	3	3	3	20	3	3	3	3	2	3	3	3	23	43
314	1	3	2	0	4	5	5	5	4	23	2	3	3	4	2	3	3	20	2	2	2	2	3	2	13	2	3	3	3	3	3	1	3	21	34
315	1	2	2	1	4	4	5	5	4	22	2	2	3	2	3	3	2	17	3	3	3	4	4	3	20	4	3	3	2	3	3	3	3	24	44
316	0	1	3	1	4	4	4	3	4	19	4	3	3	4	4	5	4	27	2	2	2	1	2	2	11	1	1	2	3	3	3	2	1	16	27
317	0	2	3	1	5	5	4	5	5	24	1	2	1	2	2	1	1	10	2	3	2	3	2	2	14	2	2	2	2	2	3	2	2	17	31
318	0	1	2	0	2	1	2	3	1	9	5	5	3	5	4	5	4	31	2	2	3	2	3	2	14	4	3	2	3	3	4	2	3	24	38
319	0	3	1	1	5	4	4	5	5	23	2	2	2	3	3	2	2	16	2	3	1	1	1	2	10	1	2	3	2	1	2	2	2	15	25
320	1	4	1	1	2	2	3	2	1	10	3	3	3	2	2	3	2	18	3	2	3	4	3	3	18	4	2	2	3	3	3	3	2	22	40
321	0	2	2	1	2	3	3	3	2	13	5	5	4	4	5	4	4	31	3	4	3	3	3	3	19	2	3	2	1	2	2	2	3	17	36
322	0	3	2	1	4	3	3	3	3	16	4	3	4	4	3	3	2	23	4	3	5	2	4	3	21	3	3	3	4	3	3	3	3	25	46
323	0	1	3	0	3	5	3	4	3	18	2	3	1	1	2	2	3	14	2	3	2	3	3	3	16	3	3	3	2	3	2	4	3	23	39
324	1	2	3	0	4	4	3	3	4	18	3	3	2	3	2	2	3	18	4	3	2	3	3	4	19	3	3	2	3	2	2	3	2	20	39
325	0	1	3	1	3	3	3	3	3	15	4	4	4	4	3	4	5	28	2	2	2	2	2	2	12	3	3	3	2	3	3	2	2	21	33
326	1	3	2	0	4	4	3	4	5	20	4	3	4	4	4	4	3	26	3	4	3	3	3	4	20	3	3	2	2	2	3	2	3	20	40
327	0	3	1	0	3	3	3	2	3	14	2	1	3	2	2	1	2	13	1	1	1	1	1	1	6	2	2	2	2	1	2	1	2	14	20
328	0	2	3	0	3	3	4	2	3	15	3	3	3	3	3	4	3	22	3	3	2	2	2	4	16	2	3	1	3	1	3	3	3	19	35
329	0	2	2	0	4	4	3	4	3	18	3	3	1	3	4	2	3	19	2	1	1	2	3	2	11	2	2	2	3	3	3	3	2	20	31
330	1	1	3	0	5	5	4	4	4	22	3	3	3	4	4	4	4	25	3	2	3	2	4	4	18	4	3	3	4	3	2	3	3	25	43
331	1	3	2	0	5	5	4	5	4	23	1	3	2	2	2	1	2	13	2	2	1	3	2	2	12	2	2	2	3	2	1	2	1	15	27
332	0	3	1	1	3	3	4	3	3	16	2	3	1	2	2	3	2	15	3	3	2	3	4	3	18	2	3	3	3	2	3	3	2	21	39
333	1	1	2	1	4	4	4	3	3	18	2	2	2	1	2	3	3	15	1	2	2	2	3	2	12	2	2	2	4	3	1	2	1	17	29
334	0	3	1	1	3	3	3	4	5	18	3	3	3	2	4	3	2	20	4	3	4	4	4	3	22	4	3	3	3	3	4	3	3	26	48
335	1	2	3	0	3	3	2	2	3	13	3	2	3	2	3	2	2	17	4	3	4	4	3	3	21	4	3	3	3	3	3	3	5	27	48
336	1	2	3	1	3	2	1	3	3	12	2	2	3	2	1	3	1	14	3	1	3	3	2	2	14	3	5	4	4	4	3	3	3	29	43
337	1	1	2	1	2	3	2	3	4	14	3	3	5	4	4	2	3	24	4	4	4	5	5	4	26	4	4	4	3	4	4	3	4	30	56
338	1	3	2	1	3	3	4	4	3	17	2	3	2	2	2	2	3	16	3	4	4	2	4	4	21	5	4	4	4	4	3	4	3	31	52
339	1	4	2	1	3	3	3	4	5	18	2	1	3	2	1	1	1	11	4	2	3	3	3	3	18	3	2	3	2	3	2	2	2	19	37
340	1	1	3	1	3	3	2	2	3	13	3	2	2	2	3	1	2	15	5	4	5	4	3	4	25	3	3	4	4	3	4	4	2	27	52
341	0	3	2	1	3	3	3	3	3	15	4	3	4	3	3	5	5	27	2	3	1	3	2	1	12	3	2	3	3	3	3	2	3	22	34
342	1	2	2	1	3	4	3	2	2	14	2	2	2	2	2	3	2	15	2	3	3	3	3	3	17	3	2	2	1	1	2	2	2	15	32
343	1	4	1	0	3	4	3	4	3	17	3	4	3	4	3	3	2	22	2	2	1	3	2	3	13	3	3	2	4	4	3	3	3	25	38
344	0	3	2	0	4	5	5	4	4	22	1	3	1	2	1	3	3	14	2	1	2	3	2	3	13	2	3	2	3	2	2	2	3	19	32
345	1	2	2	0	3	3	4	3	2	15	2	1	3	3	2	3	4	18	4	3	5	4	4	5	25	3	4	2	3	3	3	2	3	23	48
346	1	1	3	1	4	3	4	4	5	20	4	4	3	3	2	3	3	22	3	3	2	3	3	1	15	3	2	3	4	4	4	3	4	27	42
347	0	1	3	0	3	3	5	3	4	18	3	3	4	4	2	3	3	22	3	3	3	4	3	2	18	3	2	4	3	2	3	3	3	23	41
348	0	1	3	0	4	5	4	5	5	23	3	2	1	2	2	2	3	15	3	3	3	3	3	2	17	3	2	3	3	3	3	2	3	22	39
349	0	3	2	1	4	5	4	5	5	23	3	4	3	3	4	3	5	25	2	2	1	3	1	2	11	2	2	1	1	3	3	2	2	16	27
350	1	2	2	1	3	3	1	2	3	12	4	4	4	5	3	2	4	26	3	2	1	3	3	2	14	5	3	4	4	3	4	4	4	31	45
351	1	2	2	1	3	3	3	3	3	15	2	4	3	3	2	2	2	18	1	2	3	3	1	3	13	3	2	1	1	1	2	1	1	12	25
352	0	2	3	0	1	1	3	2	3	10	4	4	5	4	3	4	4	28	4	4	5	3	4	4	24	3	4	3	3	3	2	4	3	25	49
353	1	1	3	0	4	5	4	5	5	23	2	2	3	3	3	2	1	16	2	2	3	1	2	3	13	2	3	2	3	1	2	1	2	16	29
354	0	3	3	1	4	4	5	5	4	22	3	3	3	3	2	3	4	21	1	2	1	1	2	1	8	3	2	2	2	3	3	2	2	19	27
355	1	1	3	0	2	2	2	4	4	14	3	3	4	2	2	3	2	19	5	4	4	4	3	5	25	4	3	3	4	4	3	2	3	26	51
356	0	3	2	1	3	4	3	3	2	15	4	3	4	4	3	4	3	25	4	5	3	5	4	4	25	3	5	3	3	3	3	3	4	27	52
357	0	3	2	1	4	4	4	3	4	19	4	4	3	3	2	4	4	24	3	4	3	4	2	3	19	2	3	3	3	3	3	3	3	23	42
358	1	2	1	0	4	3	3	3	4	17	3	4	3	4	3	3	3	23	2	3	2	3	3	3	16	2	3	2	2	3	2	2	3	19	35
359	0	1	2	0	2	1	3	3	2	11	4	4	4	4	4	4	4	28	4	5	4	4	4	4	25	3	4	4	4	4	4	3	4	30	55
360	0	2	2	1	4	3	4	3	4	18	3	4	3	2	3	3	2	20	1	3	3	3	2	2	14	3	3	3	2	3	3	3	2	22	36
361	1	2	2	0	3	3	2	4	2	14	3	3	2	3	3	4	3	21	5	5	4	5	4	3	26	4	3	4	4	4	5	4	3	31	57
362	1	4	1	1	3	3	4	5	4	19	1	1	2	2	1	2	2	11	2	3	2	3	3	4	17	2	3	1	3	2	2	1	2	16	33
363	1	2	3	0	4	4	4	4	4	20	2	2	3	3	3	2	1	16	3	4	3	3	3	4	20	2	3	2	3	2	3	4	3	22	42
364	1	2	2	1	2	3	3	2	2	12	3	3	4	3	3	2	4	22	3	5	3	3	4	4	22	3	3	3	4	3	3	3	4	26	48
365	1	2	1	1	2	4	4	4	3	17	1	1	3	1	2	2	3	13	3	3	3	4	3	3	19	3	4	2	2	2	3	3	4	23	42
366	0	3	2	1	4	3	4	4	4	19	3	3	3	2	3	2	2	18	1	1	1	1	2	1	7	2	2	3	2	1	3	2	2	17	24
367	0	2	3	1	2	3	2	2	3	12	3	3	3	4	2	3	3	21	2	2	2	2	2	2	12	1	2	1	3	1	3	3	3	17	29
368	1	2	2	0	4	5	4	4	4	21	2	3	3	3	2	2	4	19	2	1	2	2	1	2	10	2	2	2	2	2	1	2	1	14	24
369	0	3	1	0	3	2	2	2	4	13	3	5	5	5	4	4	4	30	4	4	3	4	3	4	22	3	4	4	4	4	4	3	4	30	52
370	0	1	3	1	4	4	5	3	4	20	5	3	4	4	5	4	4	29	4	3	4	4	5	4	24	4	3	3	4	4	2	4	4	28	52
371	1	2	2	0	2	3	3	3	2	13	1	2	2	2	2	1	2	12	3	3	3	1	3	1	14	2	2	2	3	2	3	2	3	19	33
372	1	2	2	0	2	3	3	1	3	12	1	3	1	2	3	1	2	13	2	4	3	2	3	3	17	3	4	3	3	3	4	3	5	28	45
373	1	2	2	1	3	3	3	2	4	15	3	3	4	4	3	4	3	24	3	3	3	2	2	3	16	3	3	3	2	4	3	3	3	24	40
374	1	3	2	1	3	4	4	2	4	17	2	3	3	3	3	2	2	18	2	3	1	2	2	2	12	2	2	2	1	1	1	2	2	13	25
375	1	1	2	1	2	2	2	1	2	9	2	3	4	3	3	3	3	21	2	3	3	2	2	2	14	2	2	3	2	3	2	2	3	19	33
376	1	2	2	1	4	3	3	4	3	17	4	3	3	4	3	5	5	27	4	4	5	3	4	4	24	3	4	4	3	4	3	2	3	26	50
377	1	1	3	1	3	4	4	3	4	18	4	3	4	3	5	3	5	27	3	4	3	3	3	3	19	3	4	3	3	4	3	2	2	24	43
378	0	1	3	0	3	3	4	2	3	15	3	4	2	3	2	3	2	19	3	3	3	3	3	4	19	3	5	3	4	3	4	3	3	28	47
379	0	2	3	1	4	4	5	5	4	22	3	2	3	3	3	3	2	19	3	1	3	3	3	3	16	3	3	3	2	2	3	3	3	22	38
380	1	2	2	0	3	3	1	1	4	12	2	3	1	3	2	3	2	16	3	3	3	4	2	3	18	3	3	3	4	3	4	3	3	26	44
381	1	3	2	0	2	1	2	2	2	9	4	4	4	3	4	4	4	27	5	4	4	3	3	3	22	3	3	4	4	3	3	4	3	27	49
382	1	1	3	0	2	3	2	2	3	12	4	3	2	2	2	4	2	19	4	3	4	3	3	3	20	3	3	3	4	3	3	3	3	25	45
383	1	3	2	0	3	3	4	3	3	16	1	2	2	1	1	2	1	10	2	2	3	2	2	2	13	2	3	2	3	3	4	3	3	23	36
384	0	2	2	0	4	3	2	3	4	16	1	3	1	3	3	1	2	14	2	3	2	3	2	1	13	3	3	3	3	4	3	3	3	25	38
385	0	1	3	0	5	5	5	5	5	25	3	1	3	2	3	2	1	15	2	2	1	1	1	2	9	1	3	1	1	1	2	2	1	12	21
386	0	1	3	0	3	3	3	2	2	13	4	4	4	4	4	4	3	27	4	3	3	3	5	4	22	4	4	3	3	3	3	4	3	27	49
387	1	2	3	0	3	4	3	3	3	16	3	3	2	1	3	3	3	18	3	3	3	3	5	4	21	2	2	1	1	2	1	2	1	12	33
388	0	2	2	1	2	2	1	2	2	9	3	5	3	5	3	3	4	26	4	2	4	4	3	3	20	2	1	3	2	2	1	3	2	16	36
389	1	2	2	0	5	4	4	5	4	22	2	3	2	2	3	2	2	16	4	4	3	3	2	3	19	1	2	1	1	2	1	1	1	10	29
390	0	1	3	0	5	4	3	4	4	20	2	2	3	3	1	2	1	14	1	1	1	1	2	3	9	2	3	2	2	2	1	2	1	15	24
391	1	2	2	1	4	3	4	4	4	19	3	2	1	3	3	2	1	15	3	4	3	2	3	3	18	1	1	1	1	2	2	2	2	12	30
392	0	2	2	0	3	3	3	3	4	16	5	4	3	4	5	3	5	29	5	4	4	5	5	5	28	4	3	3	5	3	3	3	3	27	55
393	1	3	1	0	5	4	4	4	4	21	1	3	2	3	1	1	2	13	1	2	3	2	1	2	11	3	2	2	3	2	2	3	2	19	30
394	1	2	3	0	4	4	5	4	5	22	3	2	3	3	4	4	3	22	1	1	1	1	2	1	7	4	4	4	4	3	4	5	4	32	39
395	1	2	1	0	3	1	2	2	3	11	4	4	5	5	4	4	3	29	5	5	3	5	4	4	26	3	4	4	4	5	4	4	3	31	57
396	0	3	2	0	5	4	4	4	4	21	4	2	3	2	3	3	1	18	2	3	3	2	2	2	14	2	3	2	2	1	2	3	3	18	32
397	0	3	2	1	5	4	4	4	4	21	3	4	2	3	4	3	3	22	3	3	3	3	2	4	18	3	1	2	2	1	3	1	2	15	33
398	0	2	2	1	5	4	4	5	4	22	3	2	2	2	2	3	2	16	3	3	3	3	3	2	17	3	3	3	2	3	3	3	3	23	40
399	1	1	3	1	4	4	5	5	4	22	2	2	1	1	1	3	1	11	2	2	1	1	1	1	8	2	2	1	1	1	2	1	2	12	20
400	1	1	2	0	2	2	1	3	2	10	4	3	4	3	4	4	3	25	4	3	3	4	4	3	21	3	3	3	3	3	3	4	3	25	46
401	1	2	2	0	3	2	4	3	4	16	3	2	3	4	3	3	3	21	2	4	3	3	3	3	18	3	2	2	2	3	3	4	4	23	41
402	0	1	1	1	2	2	2	2	2	10	2	4	3	4	3	2	4	22	3	3	4	3	5	4	22	1	2	1	1	3	1	1	2	12	34
403	1	2	2	1	4	3	4	4	4	19	4	3	4	3	4	3	3	24	3	3	3	4	3	4	20	2	2	1	1	2	1	3	2	14	34
404	1	3	2	0	3	3	2	3	1	12	5	5	4	3	4	4	5	30	3	3	3	4	3	4	20	4	4	4	4	3	4	4	3	30	50
405	0	1	2	0	4	4	4	4	3	19	5	4	3	3	4	3	3	25	1	3	1	2	2	1	10	2	1	2	2	3	2	2	1	15	25
406	0	3	2	1	5	3	5	3	5	21	4	4	4	4	2	3	3	24	4	3	3	3	3	3	19	4	3	4	3	4	4	4	4	30	49
407	1	1	3	0	2	2	3	3	3	13	2	2	2	4	3	4	2	19	3	3	3	4	5	3	21	1	2	1	1	2	1	2	2	12	33
408	1	1	3	1	4	4	5	3	5	21	2	3	2	1	3	2	2	15	2	2	3	2	3	3	15	3	3	2	4	1	4	3	3	23	38
409	0	3	2	0	2	1	4	3	3	13	3	2	2	1	3	3	3	17	3	2	3	3	4	4	19	3	1	2	2	1	3	2	2	16	35
410	1	2	1	0	1	3	2	2	3	11	3	3	4	4	3	3	3	23	3	3	4	3	3	3	19	3	4	4	3	4	3	3	2	26	45
411	0	1	3	1	4	5	4	4	5	22	3	3	4	3	3	2	3	21	4	3	5	4	4	3	23	4	3	5	3	3	3	3	3	27	50
412	0	1	2	1	4	5	5	5	5	24	4	3	4	4	4	4	3	26	2	1	1	3	2	2	11	2	2	3	3	3	1	3	2	19	30
413	1	2	2	1	4	3	5	4	4	20	4	5	5	4	5	4	5	32	4	4	5	5	5	4	27	3	5	3	4	4	3	3	4	29	56
414	1	2	3	1	4	5	4	4	5	22	1	3	1	2	2	2	2	13	2	2	1	3	3	3	14	1	2	2	3	2	1	1	2	14	28
415	0	2	3	0	4	4	4	3	5	20	3	4	4	4	4	3	3	25	2	1	3	2	2	3	13	4	3	3	4	3	4	4	3	28	41
416	1	2	2	0	3	3	3	3	4	16	3	2	3	3	4	4	2	21	4	3	2	3	3	4	19	3	3	2	3	2	2	2	3	20	39
417	1	2	2	1	3	3	4	3	3	16	4	5	3	4	4	4	3	27	4	3	5	5	5	4	26	4	4	3	4	4	4	3	4	30	56
418	0	1	3	0	4	4	4	4	5	21	1	3	3	2	1	2	4	16	1	2	1	1	1	2	8	2	3	1	2	2	2	2	3	17	25
419	1	3	2	1	3	3	3	3	2	14	4	5	5	3	5	4	5	31	3	3	3	3	5	4	21	3	3	2	3	3	4	4	4	26	47
420	1	3	1	0	2	5	3	4	5	19	3	2	2	4	3	3	2	19	3	4	4	3	5	3	22	4	3	4	4	3	4	4	3	29	51
421	0	1	2	1	4	2	3	4	3	16	3	4	4	4	4	3	3	25	4	4	3	5	4	4	24	3	1	3	4	3	3	3	3	23	47
422	1	2	3	1	3	4	4	4	4	19	2	3	1	3	3	3	1	16	4	4	5	4	4	4	25	3	3	4	4	3	4	3	3	27	52
423	1	1	3	0	3	3	3	3	2	14	3	4	2	3	3	3	3	21	3	3	4	4	4	3	21	3	3	4	3	4	4	4	3	28	49
424	1	1	3	1	2	3	2	2	3	12	3	2	4	3	5	3	4	24	2	3	2	2	3	3	15	3	4	3	3	2	3	4	3	25	40
425	1	2	2	0	3	4	3	4	4	18	3	3	3	3	3	3	3	21	2	3	2	3	2	1	13	3	4	3	4	3	3	2	2	24	37
426	0	3	2	1	4	3	4	3	3	17	3	2	2	4	3	3	3	20	3	3	3	1	2	2	14	3	2	3	4	1	2	2	3	20	34
427	1	3	3	1	5	5	5	3	5	23	2	2	2	3	3	2	3	17	1	2	1	1	1	2	8	2	3	1	2	3	2	3	3	19	27
428	0	1	3	0	5	5	4	4	4	22	3	2	2	3	1	3	2	16	4	5	3	3	5	4	24	3	4	3	2	3	3	4	5	27	51
429	0	1	3	1	5	5	5	4	4	23	3	3	4	4	3	3	2	22	3	3	3	3	4	3	19	3	4	4	3	2	2	3	2	23	42
430	1	3	2	1	3	3	3	3	3	15	4	3	2	2	3	2	3	19	3	3	3	2	4	2	17	2	3	4	3	4	3	2	4	25	42
431	0	3	2	0	3	1	3	2	3	12	5	4	4	4	4	3	4	28	3	4	3	4	3	4	21	3	3	3	3	2	2	4	4	24	45
432	1	3	1	1	3	4	4	3	3	17	1	2	2	3	2	1	1	12	2	1	1	2	2	2	10	1	2	1	1	1	2	1	2	11	21
433	0	2	2	1	4	4	5	5	4	22	2	2	3	3	2	2	2	16	1	2	1	1	2	1	8	2	1	2	1	1	3	2	2	14	22
434	0	2	3	0	4	4	5	4	4	21	3	4	3	4	3	3	3	23	3	3	2	2	2	3	15	4	1	3	3	2	3	3	3	22	37
435	1	2	2	0	4	3	3	4	5	19	2	2	1	3	2	3	3	16	2	1	2	3	3	3	14	2	4	3	3	1	3	2	2	20	34
436	1	2	3	1	1	3	1	3	3	11	5	5	5	4	5	4	4	32	5	5	5	4	4	4	27	4	4	4	4	3	3	5	3	30	57
437	1	3	1	1	5	4	3	4	4	20	1	3	2	1	2	2	3	14	2	1	1	2	2	1	9	3	2	3	1	4	3	3	2	21	30
438	0	3	2	1	5	5	5	5	5	25	3	4	4	3	4	5	5	28	3	3	5	3	2	3	19	2	2	2	3	3	2	3	3	20	39
439	1	2	3	1	3	3	3	3	4	16	2	3	3	1	3	3	3	18	3	3	3	3	1	3	16	3	2	1	2	3	3	3	2	19	35
440	0	2	2	1	4	4	4	4	3	19	4	4	5	4	4	4	5	30	4	5	3	5	3	5	25	3	4	3	4	4	4	3	4	29	54
441	0	1	3	0	4	4	4	5	5	22	3	3	4	3	3	2	2	20	3	4	3	4	3	3	20	4	4	3	4	3	4	3	3	28	48
442	0	1	3	0	4	5	2	4	3	18	3	2	4	2	3	4	2	20	1	1	1	2	2	1	8	3	2	2	3	2	3	2	2	19	27
443	1	2	1	1	3	2	2	2	2	11	4	3	4	4	5	4	4	28	4	3	4	4	2	3	20	4	3	4	4	5	3	3	4	30	50
444	1	4	1	0	2	3	2	2	3	12	5	3	4	4	3	3	4	26	4	4	4	4	4	3	23	4	3	3	1	3	3	3	2	22	45
445	0	1	2	1	4	3	3	3	3	16	3	1	3	2	2	3	3	17	3	3	3	3	3	3	18	3	3	2	3	3	2	2	2	20	38
446	1	1	3	1	4	4	3	3	4	18	1	2	1	2	2	2	2	12	3	3	3	3	3	3	18	3	3	2	2	4	4	4	4	26	44
447	1	2	3	1	5	5	5	4	5	24	1	1	2	3	1	1	2	11	2	1	2	4	2	1	12	3	2	2	3	3	2	2	4	21	33
448	0	3	1	0	4	4	4	2	4	18	4	5	4	4	4	4	3	28	5	4	3	4	4	3	23	3	1	1	2	3	2	2	2	16	39
449	0	1	3	1	2	2	1	3	2	10	3	4	3	3	4	3	3	23	3	4	3	4	3	4	21	4	4	3	3	3	3	2	4	26	47
450	1	3	2	1	2	3	3	2	2	12	5	5	5	4	5	4	4	32	4	4	4	5	4	4	25	4	4	3	3	3	4	4	4	29	54
451	0	1	3	0	1	2	3	3	3	12	4	3	3	4	3	4	3	24	4	3	3	4	3	3	20	2	3	2	1	3	1	3	3	18	38
452	0	2	2	0	3	3	3	1	3	13	1	3	3	4	2	2	3	18	5	5	3	4	3	4	24	3	3	3	3	2	3	3	3	23	47
453	1	3	3	1	4	4	4	4	4	20	2	2	1	3	2	1	1	12	3	2	2	1	2	2	12	4	3	3	3	4	3	3	2	25	37
454	0	1	2	1	4	4	4	4	4	20	3	4	2	3	3	4	3	22	3	3	3	5	1	3	18	3	4	4	4	4	3	3	4	29	47
455	1	3	2	0	4	4	4	5	4	21	1	2	2	1	2	1	2	11	2	3	3	3	2	3	16	2	3	3	4	2	3	3	2	22	38
456	0	2	2	0	2	2	2	4	1	11	4	4	4	3	4	4	4	27	4	5	3	3	3	5	23	2	3	2	3	2	3	2	2	19	42
457	0	2	2	0	3	3	3	3	2	14	4	4	4	4	4	4	4	28	4	5	5	5	4	3	26	3	3	3	3	3	3	4	3	25	51
458	1	1	3	0	3	3	3	3	4	16	2	2	2	3	3	1	1	14	4	3	5	4	3	4	23	3	3	3	3	3	4	3	4	26	49
459	0	3	2	0	2	3	3	3	3	14	4	4	4	3	3	3	4	25	4	4	4	3	5	4	24	3	4	4	3	3	3	4	3	27	51
460	1	2	2	1	4	3	3	4	3	17	3	3	4	3	3	3	3	22	4	3	4	2	3	3	19	3	2	3	1	2	1	2	3	17	36
461	0	4	1	0	3	3	4	3	3	16	4	4	3	4	5	3	4	27	1	2	2	1	1	3	10	4	3	3	4	3	3	3	3	26	36
462	0	2	2	0	2	3	3	2	2	12	2	3	3	4	4	2	3	21	3	5	4	4	4	4	24	4	4	2	4	4	4	4	4	30	54
463	1	3	1	1	4	3	4	4	4	19	3	3	4	3	3	3	4	23	4	3	4	4	4	3	22	4	3	4	4	4	4	3	3	29	51
464	1	3	2	0	3	3	2	3	2	13	4	3	4	4	4	3	5	27	3	3	2	3	3	4	18	3	3	3	3	1	3	2	3	21	39
465	1	3	3	1	4	3	4	4	4	19	3	2	3	3	3	2	2	18	4	4	4	3	3	4	22	3	2	3	3	2	3	3	3	22	44
466	0	4	1	0	4	4	4	3	3	18	5	4	3	5	4	4	4	29	3	3	3	4	4	4	21	4	3	3	5	3	4	3	4	29	50
467	0	3	1	0	2	3	4	3	3	15	3	3	3	4	4	4	4	25	2	3	2	3	3	3	16	3	3	3	4	3	4	2	2	24	40
468	1	3	2	0	5	5	4	4	3	21	2	3	3	2	2	3	3	18	3	2	3	3	2	3	16	4	4	2	4	3	2	3	3	25	41
469	0	2	2	1	3	3	3	4	3	16	2	2	2	1	3	2	1	13	3	3	3	3	3	4	19	3	3	4	4	3	4	4	4	29	48
470	1	2	2	1	4	4	4	5	4	21	3	2	2	3	3	3	3	19	2	3	2	2	2	1	12	1	2	2	1	2	2	1	2	13	25
471	0	2	2	1	2	3	3	3	3	14	3	3	4	4	2	2	3	21	3	4	3	3	4	4	21	3	3	4	3	4	4	2	4	27	48
472	0	3	2	0	4	4	4	3	4	19	4	4	5	3	4	4	4	28	2	2	3	2	2	2	13	2	2	3	3	3	3	1	2	19	32
473	0	1	2	0	3	3	3	3	4	16	2	3	4	3	3	3	2	20	3	4	3	5	4	4	23	2	2	2	2	2	3	3	3	19	42
474	1	2	3	0	5	4	3	3	4	19	2	3	3	3	2	3	3	19	3	4	4	3	4	3	21	3	2	3	3	3	3	4	2	23	44
475	0	1	2	1	3	4	3	2	3	15	5	4	4	5	5	4	4	31	4	4	4	3	4	4	23	3	2	3	4	4	3	3	2	24	47
476	1	1	3	0	3	2	2	3	3	13	4	3	5	4	4	4	5	29	2	4	3	2	1	2	14	3	3	4	3	3	3	3	4	26	40
477	0	3	2	0	4	5	3	5	5	22	3	3	3	2	2	3	3	19	3	4	3	3	3	3	19	2	2	3	2	3	2	2	2	18	37
478	1	3	2	1	5	5	4	5	4	23	2	1	2	3	1	3	2	14	3	3	2	2	3	2	15	2	1	3	2	1	2	2	1	14	29
479	0	2	2	0	3	3	4	5	3	18	3	3	4	4	4	4	4	26	5	3	4	4	3	3	22	5	4	3	4	4	3	4	3	30	52
480	0	2	1	1	2	2	1	3	3	11	5	4	3	4	4	4	5	29	2	2	3	2	3	3	15	3	2	2	3	2	2	1	3	18	33
481	0	1	3	1	5	5	5	4	5	24	2	2	3	2	3	2	1	15	2	2	1	2	2	1	10	1	1	2	2	1	2	1	1	11	21
482	1	1	3	1	4	3	4	3	4	18	2	2	2	2	2	3	2	15	3	2	2	2	3	3	15	2	2	2	2	2	1	2	2	15	30
483	1	1	3	0	4	3	4	4	4	19	3	2	3	3	1	3	3	18	4	5	4	4	3	4	24	4	3	3	4	3	4	3	3	27	51
484	0	1	3	1	3	4	2	5	5	19	2	3	2	3	2	4	3	19	4	4	3	4	4	4	23	4	5	3	4	4	4	3	3	30	53
485	1	2	2	1	4	4	4	5	4	21	3	2	3	2	2	3	3	18	5	4	3	4	4	3	23	2	2	2	1	1	1	1	1	11	34
486	1	3	3	0	5	4	5	5	5	24	3	2	2	2	2	2	2	15	1	2	2	1	2	1	9	1	1	3	3	1	2	3	2	16	25
487	0	4	1	1	3	3	4	4	3	17	3	3	3	3	2	1	3	18	1	1	1	1	2	1	7	2	1	2	3	3	2	2	3	18	25
488	1	2	2	0	3	3	4	3	3	16	3	2	2	2	3	3	3	18	3	3	4	4	5	4	23	3	3	3	3	3	3	3	2	23	46
489	1	3	2	0	4	3	3	4	3	17	3	4	3	3	4	3	3	23	4	3	4	3	3	5	22	2	3	3	3	2	3	2	2	20	42
490	0	2	3	0	3	3	3	3	3	15	4	4	5	4	5	4	4	30	3	3	3	5	4	3	21	3	3	3	3	4	3	3	3	25	46
491	1	2	2	0	3	3	3	2	4	15	5	5	4	4	4	4	5	31	3	3	2	3	4	3	18	4	4	4	4	3	3	4	3	29	47
492	1	2	2	0	2	2	3	3	3	13	5	5	4	5	5	5	3	32	4	4	5	3	4	4	24	3	3	2	3	2	3	3	2	21	45
493	0	3	1	1	2	3	4	3	2	14	3	3	2	3	2	4	3	20	3	4	3	3	3	4	20	3	2	2	3	2	2	2	1	17	37
494	0	3	2	0	3	4	2	2	3	14	3	4	4	3	4	4	4	26	2	2	3	2	3	3	15	3	3	2	3	3	3	4	3	24	39
495	0	2	2	1	3	3	3	3	3	15	3	3	3	3	3	2	3	20	2	3	3	1	3	2	14	2	2	2	2	2	2	3	2	17	31
496	1	2	2	1	2	2	1	3	3	11	4	4	4	5	3	4	3	27	2	1	3	3	3	3	15	4	3	3	3	3	3	3	3	25	40
497	1	2	2	1	3	2	1	3	4	13	3	2	3	3	3	3	2	19	4	3	3	3	3	3	19	4	2	4	3	3	4	3	5	28	47
498	0	4	3	1	5	5	5	5	5	25	3	1	2	2	2	1	3	14	1	1	1	2	1	1	7	1	2	1	1	2	2	2	2	13	20
499	0	2	2	0	3	3	4	3	3	16	4	3	3	3	3	3	3	22	3	2	3	3	3	3	17	2	2	1	1	1	1	3	2	13	30
500	0	3	1	1	3	4	3	4	3	17	3	4	3	4	3	2	2	21	4	5	5	3	3	4	24	1	3	2	3	2	3	2	1	17	41
501	0	2	2	1	2	2	3	1	1	9	4	3	3	3	4	4	4	25	4	5	3	3	2	3	20	4	3	2	2	3	3	3	2	22	42
502	1	1	2	0	3	4	4	3	5	19	3	2	2	3	3	2	2	17	2	2	3	3	3	3	16	2	1	3	3	2	2	2	3	18	34
503	0	2	2	1	2	2	2	3	1	10	4	3	4	3	3	4	4	25	2	1	3	3	3	3	15	2	2	1	3	2	1	3	2	16	31
504	1	2	2	0	5	4	5	3	4	21	1	2	2	4	2	3	2	16	1	3	2	3	1	2	12	3	3	3	3	2	3	2	1	20	32
505	1	2	2	1	3	3	2	2	2	12	3	3	4	3	3	3	3	22	4	3	5	3	4	5	24	3	3	4	3	4	3	4	4	28	52
506	0	2	2	0	3	4	3	3	4	17	3	4	4	4	5	5	4	29	1	3	1	1	2	2	10	2	3	2	2	2	4	2	2	19	29
507	0	3	2	0	4	3	3	4	3	17	1	2	3	2	3	1	3	15	2	2	1	1	1	1	8	2	2	1	2	2	2	2	1	14	22
508	1	2	1	1	4	4	3	5	3	19	2	2	1	3	2	2	1	13	1	1	2	2	2	1	9	1	1	3	2	1	1	1	2	12	21
509	1	2	3	1	2	5	3	4	2	16	2	3	2	1	3	3	2	16	3	3	3	3	3	3	18	1	2	3	1	2	2	1	1	13	31
510	1	2	1	0	3	3	3	3	3	15	3	2	2	2	3	3	3	18	4	4	3	4	4	4	23	1	3	1	3	3	2	3	1	17	40
511	1	2	2	1	3	3	3	4	5	18	4	4	3	5	4	4	3	27	3	3	3	3	3	4	19	5	5	3	4	3	3	4	4	31	50
512	1	2	2	0	2	2	3	2	2	11	4	4	3	5	5	4	4	29	4	3	3	4	3	3	20	2	3	3	3	3	3	3	4	24	44
513	1	3	1	1	3	3	4	2	3	15	2	4	3	3	3	3	3	21	3	3	2	4	3	3	18	2	3	4	3	2	3	2	2	21	39
514	0	2	3	0	3	3	3	2	2	13	2	3	3	3	3	2	1	17	3	3	3	2	3	3	17	3	3	2	2	3	3	1	3	20	37
515	0	2	1	1	4	5	3	4	5	21	5	4	4	3	4	4	4	28	3	2	2	1	3	2	13	4	2	2	3	3	4	3	4	25	38
516	0	1	3	1	3	1	3	1	1	9	4	3	4	4	3	2	3	23	2	2	2	3	3	2	14	3	2	3	3	2	2	1	3	19	33
517	1	3	2	1	3	3	3	3	3	15	3	3	3	3	4	3	4	23	4	3	3	4	3	4	21	3	3	4	4	4	4	3	4	29	50
518	1	3	1	1	3	4	2	3	2	14	3	3	3	4	3	3	5	24	4	4	4	5	4	4	25	4	3	4	4	4	4	3	3	29	54
519	0	2	2	0	3	3	3	2	3	14	3	4	4	4	5	3	3	26	5	4	4	3	3	3	22	3	3	3	1	3	3	3	2	21	43
520	1	4	2	1	3	3	3	4	3	16	1	2	3	2	2	2	2	14	2	3	3	3	3	3	17	4	3	4	4	3	3	3	3	27	44
521	1	2	2	0	5	4	5	4	5	23	3	3	3	3	4	2	3	21	4	3	3	4	2	4	20	2	4	3	3	2	3	4	4	25	45
522	1	2	3	1	1	2	1	1	3	8	3	4	4	4	4	4	5	28	3	2	2	3	3	3	16	3	4	4	4	3	3	3	2	26	42
523	0	2	2	0	3	5	3	3	4	18	4	4	4	5	4	5	4	30	3	4	2	3	4	4	20	2	3	4	4	3	3	4	3	26	46
524	1	1	3	0	2	3	3	2	3	13	3	3	3	3	4	3	3	22	2	2	2	2	3	2	13	1	1	3	2	3	2	2	3	17	30
525	1	2	2	1	4	3	3	2	4	16	2	2	3	2	1	1	2	13	2	2	1	1	3	2	11	1	2	3	2	2	2	1	2	15	26
526	0	3	1	0	2	3	3	3	3	14	3	2	2	2	3	3	2	17	2	2	3	1	3	3	14	2	1	2	2	2	3	2	2	16	30
527	1	3	2	1	4	4	3	5	4	20	3	3	4	5	3	4	4	26	3	3	4	3	2	3	18	3	2	4	3	3	3	2	2	22	40
528	1	1	3	1	4	3	3	3	4	17	3	1	3	3	3	1	4	18	3	3	3	2	3	3	17	2	2	2	2	2	3	2	2	17	34
529	0	3	2	1	3	3	2	3	3	14	4	3	3	4	3	3	3	23	3	2	3	3	3	3	17	3	3	3	3	4	3	3	4	26	43
530	1	2	2	1	2	3	2	3	2	12	3	3	3	3	3	2	2	19	4	5	4	4	3	4	24	4	3	4	3	4	3	4	3	28	52
531	1	3	2	0	2	3	3	2	1	11	3	3	2	3	1	3	2	17	3	3	4	4	3	3	20	4	4	3	3	4	3	4	3	28	48
532	0	2	1	1	5	5	5	3	4	22	4	3	2	5	4	4	5	27	3	4	4	3	4	2	20	2	1	3	2	2	2	2	3	17	37
533	0	2	2	1	1	3	3	2	3	12	3	3	4	4	4	3	3	24	1	2	2	2	2	3	12	1	4	3	4	3	3	3	4	25	37
534	1	2	1	1	4	4	5	4	5	22	2	2	1	1	2	1	2	11	4	4	4	3	4	5	24	1	3	1	1	1	1	2	1	11	35
535	1	3	2	1	3	4	3	3	1	14	4	1	4	3	2	2	2	18	3	4	4	3	3	3	20	4	3	4	3	4	3	3	4	28	48
536	1	1	3	0	4	4	5	5	4	22	2	2	2	3	3	3	2	17	3	1	2	2	3	2	13	2	3	2	1	2	3	2	2	17	30
537	0	2	2	1	2	3	1	3	1	10	3	3	4	2	4	1	3	20	3	2	2	3	3	1	14	2	2	2	2	3	2	1	1	15	29
538	1	3	1	0	3	3	2	2	3	13	4	4	4	5	4	5	5	31	5	5	4	4	4	4	26	3	4	3	3	4	3	2	4	26	52
539	1	2	2	1	3	4	2	1	3	13	2	2	3	3	3	3	2	18	4	3	4	4	3	3	21	3	3	3	3	3	4	3	3	25	46
540	0	2	2	0	4	3	3	4	3	17	4	5	4	4	5	4	5	31	4	5	5	4	4	4	26	4	4	4	4	3	3	4	4	30	56
541	1	1	3	0	3	3	4	2	3	15	5	5	5	4	4	4	4	31	4	4	4	5	3	4	24	4	4	3	3	1	3	3	3	24	48
542	1	2	2	0	1	2	2	2	3	10	3	3	3	3	3	3	3	21	4	3	4	4	3	3	21	3	3	4	3	3	3	3	3	25	46
543	0	1	3	0	4	3	3	3	4	17	3	3	4	2	4	3	2	21	2	2	2	3	2	2	13	3	4	4	3	4	3	4	4	29	42
544	1	2	2	1	3	3	4	3	3	16	3	1	2	4	3	4	3	20	4	3	3	3	3	4	20	2	2	2	2	2	1	3	2	16	36
545	0	1	3	0	3	3	4	4	2	16	4	3	3	3	3	4	3	23	3	3	4	3	3	4	20	3	4	1	2	3	3	2	2	20	40
546	0	1	3	0	4	3	2	3	3	15	3	4	3	4	2	3	3	22	2	2	2	3	2	3	14	3	2	2	1	2	3	1	2	16	30
547	1	3	1	0	4	4	5	4	4	21	3	2	2	4	2	4	4	21	3	2	3	3	2	3	16	3	2	2	1	1	1	1	1	12	28
548	1	3	1	1	5	4	4	4	3	20	2	2	3	2	2	1	2	14	4	3	4	4	3	4	22	2	3	3	3	3	2	2	3	21	43
549	0	1	3	1	3	4	2	4	3	16	4	4	5	3	4	4	3	27	4	3	3	4	4	4	22	3	3	3	3	5	3	3	3	26	48
550	0	3	1	1	2	3	3	3	4	15	2	3	2	2	2	3	3	17	2	2	3	2	3	2	14	2	2	3	3	2	2	2	3	19	33
551	0	1	3	1	3	4	4	3	4	18	3	3	4	3	2	3	3	21	3	3	4	4	3	4	21	2	3	1	3	2	3	2	2	18	39
552	0	2	3	1	5	4	5	5	5	24	2	2	2	1	3	2	1	13	1	2	2	1	1	1	8	1	1	1	2	2	2	1	1	11	19
553	1	1	3	0	4	5	5	4	4	22	2	2	2	3	3	3	2	17	3	3	4	3	3	3	19	2	2	2	3	2	3	1	2	17	36
554	0	3	1	0	3	4	4	3	3	17	3	4	3	2	3	2	2	19	4	4	3	3	3	3	20	4	3	4	4	3	2	4	3	27	47
555	0	3	2	1	5	4	4	5	4	22	3	3	3	3	4	4	3	23	3	2	3	2	3	3	16	4	4	3	3	4	3	3	4	28	44
556	0	1	3	1	3	2	4	4	2	15	4	3	3	3	4	2	4	23	3	3	2	2	2	2	14	2	3	3	2	3	2	2	3	20	34
557	0	2	2	1	4	4	3	3	3	17	4	3	4	4	3	3	2	23	2	1	3	3	2	2	13	3	2	3	1	3	2	3	2	19	32
558	1	3	2	0	4	5	5	5	4	23	1	1	2	1	1	3	2	11	2	2	1	1	2	2	10	2	1	1	1	2	2	2	2	13	23
559	0	3	1	1	3	3	5	4	4	19	3	3	2	3	3	3	4	21	3	3	2	2	2	3	15	1	2	1	2	2	2	2	1	13	28
560	1	3	1	1	4	5	4	3	4	20	3	3	4	2	2	2	2	18	4	3	4	4	4	3	22	3	3	3	3	3	3	3	3	24	46
561	0	2	2	0	3	3	3	2	3	14	3	4	3	4	4	3	3	24	2	2	1	3	3	2	13	1	2	3	3	2	2	2	1	16	29
562	1	4	2	0	4	5	4	3	2	18	3	3	3	1	2	4	2	18	2	2	2	1	1	1	9	2	2	2	2	3	3	3	2	19	28
563	0	2	2	1	3	4	3	2	3	15	4	4	4	3	3	4	3	25	3	4	3	4	3	3	20	3	3	3	3	3	3	4	4	26	46
564	1	3	2	1	5	5	5	5	5	25	2	3	3	2	3	3	2	18	2	2	3	3	3	3	16	1	2	1	2	2	2	1	3	14	30
565	1	3	1	0	4	3	4	4	4	19	3	3	3	2	2	2	2	17	2	2	3	2	2	1	12	2	2	3	1	2	2	2	1	15	27
566	1	3	2	0	4	3	4	4	3	18	1	3	2	1	2	3	2	14	4	5	3	5	4	4	25	3	4	3	3	3	3	3	3	25	50
567	1	3	2	1	2	2	2	2	1	9	3	4	3	3	3	3	3	22	4	3	4	4	4	4	23	4	3	4	4	4	4	4	4	31	54
568	0	3	2	0	3	3	2	4	3	15	4	3	4	4	4	3	4	26	3	4	3	3	3	4	20	2	4	2	3	2	3	3	2	21	41
569	1	2	2	1	3	3	3	3	3	15	4	5	5	4	4	5	4	31	5	4	4	4	5	5	27	3	3	3	4	3	4	3	3	26	53
570	0	1	3	0	5	5	5	5	4	24	3	2	4	4	4	3	4	24	3	3	3	4	3	2	18	3	3	4	4	4	2	3	3	26	44
571	1	3	1	1	5	4	4	4	4	21	4	5	4	3	3	5	3	27	3	1	2	4	2	3	15	3	2	3	3	3	3	1	2	20	35
572	1	2	2	0	5	5	4	4	5	23	2	2	2	2	1	3	3	15	3	2	3	3	3	2	16	3	3	3	3	4	2	3	3	24	40
573	1	2	2	1	4	5	5	4	4	22	3	2	2	2	3	2	2	16	1	2	2	3	2	2	12	3	3	2	3	2	1	2	2	18	30
574	1	3	2	1	3	3	4	3	4	17	5	4	5	5	4	4	3	30	5	3	4	3	3	5	23	2	2	1	2	2	2	2	2	15	38
575	1	2	2	0	3	3	3	2	3	14	4	5	3	3	3	5	4	27	4	3	4	3	3	5	22	4	4	4	3	3	4	3	4	29	51
576	0	2	2	0	1	2	2	1	3	9	5	5	4	3	5	4	5	31	3	4	5	5	5	4	26	4	3	3	4	3	3	3	4	27	53
577	0	2	2	1	4	5	3	3	5	20	1	1	1	3	2	2	3	13	2	1	2	2	2	2	11	4	3	2	2	3	3	3	4	24	35
578	1	2	3	1	3	3	1	5	3	15	3	4	4	5	5	5	4	30	4	3	3	2	3	3	18	4	4	3	3	4	3	4	3	28	46
579	0	4	1	1	4	3	2	3	3	15	3	3	3	4	4	5	5	27	3	3	4	2	4	4	20	3	4	2	5	4	4	4	3	29	49
580	1	2	2	1	3	4	3	3	2	15	4	3	3	3	3	4	3	23	2	2	3	3	3	3	16	1	1	1	1	3	1	3	2	13	29
581	0	3	1	1	4	5	4	3	5	21	3	2	4	4	4	3	3	23	4	3	3	3	3	2	18	3	2	3	2	3	2	4	3	22	40
582	0	2	3	1	4	4	4	5	4	21	3	3	5	3	5	3	2	24	4	3	3	3	3	3	19	3	4	4	3	3	3	4	3	27	46
583	0	3	2	1	3	4	4	4	3	18	4	3	5	3	3	2	2	22	4	3	3	4	3	3	20	3	3	4	4	4	3	3	3	27	47
584	0	3	1	1	3	4	3	4	4	18	3	3	3	3	3	2	3	20	5	5	4	4	4	4	26	3	3	3	3	2	3	3	3	23	49
585	0	2	2	1	3	3	3	4	3	16	3	3	4	3	2	3	4	22	3	3	2	3	2	3	16	3	2	2	2	3	2	3	2	19	35
586	1	1	3	1	5	5	4	5	4	23	2	1	2	3	3	2	3	16	2	1	1	2	2	1	9	1	2	3	2	3	2	1	1	15	24
587	0	3	1	1	4	5	5	5	5	24	2	1	3	3	2	2	2	15	2	2	2	2	1	1	10	2	1	1	2	1	2	2	1	12	22
588	1	1	2	0	3	3	2	3	2	13	4	4	4	4	4	4	4	28	2	1	3	2	2	3	13	3	3	3	3	4	3	4	3	26	39
589	1	3	2	1	5	4	3	4	4	20	1	1	1	3	1	1	3	11	1	2	2	1	2	1	9	3	1	3	2	2	2	1	3	17	26
590	0	3	1	1	2	3	3	2	3	13	4	4	4	3	3	3	3	24	1	3	2	2	2	2	12	3	3	4	3	3	3	3	3	25	37
591	0	1	3	0	4	3	3	3	3	16	4	4	5	4	4	3	3	27	3	4	4	3	4	3	21	4	4	3	3	4	3	3	3	27	48
592	0	1	3	1	3	3	4	3	3	16	4	3	4	3	4	5	4	27	5	5	5	3	4	4	26	4	4	3	4	3	3	4	4	29	55
593	0	1	3	1	3	3	4	3	5	18	5	4	5	5	5	2	3	29	3	3	4	1	3	3	17	3	4	2	3	4	3	4	4	27	44
594	1	3	1	1	3	2	5	3	4	17	2	1	3	2	3	3	2	16	1	2	1	2	1	1	8	2	4	3	2	2	2	3	1	19	27
595	0	1	3	1	5	5	4	4	4	22	2	2	3	3	2	4	3	19	3	2	3	3	2	2	15	2	2	4	2	3	3	3	3	22	37
596	1	2	2	0	3	2	2	3	3	13	4	3	5	3	3	3	4	25	4	4	4	4	4	4	24	3	3	4	3	3	4	3	3	26	50
597	0	2	2	1	3	3	3	1	4	14	4	4	3	4	4	3	4	26	3	3	2	3	3	3	17	2	3	5	4	3	5	3	4	29	46
598	0	2	1	1	5	5	5	4	4	23	4	4	5	4	4	5	5	31	3	3	3	4	4	4	21	5	3	3	4	3	3	4	5	30	51
599	1	2	2	0	2	3	3	2	3	13	2	3	2	4	4	2	2	19	4	3	4	4	3	3	21	4	3	4	3	4	4	3	4	29	50
600	0	3	1	0	4	4	3	5	5	21	2	3	2	1	2	2	1	13	3	3	2	3	2	3	16	3	3	3	3	2	3	3	3	23	39
601	1	2	3	0	3	3	3	5	3	17	3	4	2	3	3	2	3	20	3	3	3	4	5	3	21	2	3	4	3	3	4	3	3	25	46
602	0	2	2	0	3	3	2	3	2	13	3	4	5	4	4	5	5	30	4	5	5	5	4	5	28	3	4	4	3	3	4	4	3	28	56
603	0	1	2	1	3	3	3	3	3	15	5	5	4	3	4	4	4	29	5	3	3	4	3	4	22	1	3	3	2	2	2	3	2	18	40
604	0	1	1	0	3	2	2	3	3	13	4	4	5	3	4	3	4	27	3	3	3	3	3	4	19	2	2	1	2	2	3	3	1	16	35
605	1	3	2	0	1	3	1	3	3	11	1	2	3	2	3	3	2	16	5	5	5	5	2	4	26	3	3	3	4	3	3	3	4	26	52
606	0	2	2	0	5	3	4	4	3	19	3	3	3	3	2	3	2	19	2	3	3	3	3	2	16	3	3	4	1	3	4	2	2	22	38
607	0	3	1	0	3	4	2	4	2	15	4	4	3	3	4	3	3	24	3	4	4	3	4	3	21	4	3	3	3	3	3	3	4	26	47
608	1	4	2	0	2	3	3	3	3	14	4	3	3	4	4	3	4	25	4	3	4	3	3	3	20	3	2	2	2	3	3	1	3	19	39
609	0	3	2	1	4	3	3	3	4	17	2	4	3	2	2	1	3	17	4	3	3	3	4	5	22	3	2	1	3	1	2	2	1	15	37
610	0	1	3	0	2	3	3	3	3	14	3	3	3	2	2	4	3	20	3	3	2	4	4	3	19	3	2	2	2	3	3	2	3	20	39
611	0	4	1	1	5	5	4	5	4	23	2	2	2	1	2	1	3	13	3	3	2	3	3	4	18	3	3	3	4	4	1	3	1	22	40
612	0	3	1	1	5	4	4	3	5	21	4	4	4	4	3	4	5	28	3	4	3	3	4	2	19	3	3	3	3	4	4	4	3	27	46
613	1	2	3	0	3	4	3	3	3	16	3	3	2	3	2	3	1	17	2	3	2	2	2	2	13	2	3	2	2	2	2	4	2	19	32
614	0	3	2	1	2	3	2	3	3	13	3	4	3	2	4	3	3	22	4	3	3	3	4	4	21	3	4	3	2	2	2	3	3	22	43
615	0	4	1	1	3	2	3	3	3	14	1	3	3	2	2	2	1	14	3	2	3	3	2	3	16	2	2	1	1	2	1	1	2	12	28
616	1	3	1	0	3	3	3	3	3	15	4	4	4	5	5	5	4	31	4	5	4	3	4	5	25	3	3	2	2	2	3	2	3	20	45
617	0	3	1	0	3	3	3	4	3	16	4	4	4	4	5	4	3	28	2	2	1	1	2	2	10	1	2	2	2	3	2	2	2	16	26
618	1	2	2	1	3	3	2	3	4	15	2	1	2	2	1	2	2	12	2	2	2	2	3	3	14	2	2	2	3	1	2	1	3	16	30
619	0	2	1	1	3	3	3	2	2	13	4	4	4	5	4	5	4	30	4	4	4	4	3	3	22	4	3	4	3	4	4	2	4	28	50
620	0	3	1	1	3	3	3	3	3	15	4	4	3	4	4	3	4	26	3	2	3	3	1	3	15	1	3	3	4	3	3	2	2	21	36
621	0	3	2	0	5	5	4	3	3	20	4	3	3	5	3	4	4	26	3	3	3	3	3	3	18	3	4	4	3	3	4	3	4	28	46
622	0	1	3	1	2	1	3	4	3	13	4	4	4	3	4	4	4	27	2	3	2	2	2	3	14	3	2	1	3	2	3	2	3	19	33
623	0	3	1	1	4	4	4	4	3	19	5	4	4	4	4	3	3	27	3	4	3	3	4	3	20	3	4	4	4	4	4	4	4	31	51
624	0	3	2	1	5	5	5	5	4	24	2	2	2	3	2	2	3	16	1	3	1	2	3	2	12	4	2	4	4	3	2	4	3	26	38
625	1	4	2	0	4	3	5	5	4	21	1	2	1	2	1	2	2	11	2	2	1	2	3	1	11	2	1	1	1	2	1	2	1	11	22
626	1	3	1	0	4	5	3	5	3	20	3	5	3	5	3	4	5	28	3	3	2	3	3	2	16	3	3	3	1	3	3	3	3	22	38
627	0	3	2	0	5	5	3	5	4	22	3	3	2	3	3	2	1	17	5	3	3	3	4	3	21	3	1	1	2	2	1	3	1	14	35
628	0	1	3	1	4	5	4	5	4	22	5	3	4	4	4	4	4	28	2	2	2	2	2	2	12	3	3	3	3	4	3	3	5	27	39
629	1	2	2	1	4	4	3	3	2	16	3	2	3	4	3	4	4	23	3	2	3	2	4	2	16	4	3	4	3	3	3	4	4	28	44
630	1	2	2	0	3	3	2	1	3	12	3	3	1	3	3	3	4	20	4	5	3	3	4	3	22	3	4	3	3	3	3	4	4	27	49
631	1	2	2	0	3	3	3	2	3	14	3	3	5	3	3	4	4	25	5	4	4	4	4	4	25	4	3	3	3	4	3	3	3	26	51
632	0	3	2	0	2	2	2	3	3	12	3	2	3	4	3	4	4	23	3	5	3	3	3	4	21	2	2	3	3	3	3	3	1	20	41
633	1	1	3	1	4	3	1	3	3	14	2	1	3	2	1	2	2	13	5	4	3	4	5	4	25	3	3	3	3	3	2	2	3	22	47
634	1	1	3	0	4	5	5	3	4	21	2	2	2	3	3	2	1	15	2	2	3	1	1	2	11	3	2	1	2	1	2	2	2	15	26
635	0	1	3	1	3	4	3	3	3	16	4	4	4	5	5	3	5	30	2	2	1	2	1	2	10	2	3	3	2	2	2	3	2	19	29
636	1	3	1	0	4	4	3	4	4	19	5	3	3	4	3	3	5	26	2	2	1	2	3	1	11	2	2	1	1	2	3	3	2	16	27
637	0	2	2	1	3	3	3	2	3	14	2	3	2	3	2	3	3	18	3	5	3	4	4	5	24	3	3	4	3	2	5	3	4	27	51
638	1	4	1	1	3	3	3	3	2	14	3	3	3	3	3	3	5	23	1	2	2	3	2	3	13	3	1	1	3	1	3	2	2	16	29
639	1	2	1	0	1	3	2	3	3	12	4	5	4	5	3	4	3	28	5	5	5	5	3	5	28	4	4	3	3	3	4	3	3	27	55
640	1	2	1	0	5	5	5	4	4	23	2	1	2	2	2	1	2	12	3	3	3	2	4	3	18	3	3	4	3	3	4	2	2	24	42
641	0	1	2	1	3	3	3	3	2	14	3	3	2	3	3	4	2	20	3	4	3	4	4	3	21	4	3	3	4	3	4	3	4	28	49
642	1	2	2	1	2	3	3	3	2	13	3	3	3	3	4	3	4	23	4	3	4	3	3	4	21	4	2	3	4	3	4	3	3	26	47
643	1	1	2	1	3	2	2	4	3	14	5	4	5	4	5	5	4	32	5	5	5	4	4	4	27	3	3	4	3	4	5	4	4	30	57
644	1	3	2	0	3	5	5	4	5	22	2	3	3	2	1	3	3	17	3	3	2	2	3	3	16	4	3	4	4	4	3	3	3	28	44
645	0	2	2	1	5	5	4	4	5	23	3	3	1	1	3	2	2	15	3	3	3	2	2	2	15	3	2	3	1	3	4	3	2	21	36
646	1	2	2	1	2	2	2	2	1	9	3	3	3	4	3	4	3	23	4	3	4	4	4	5	24	4	4	3	4	3	4	3	3	28	52
647	1	2	2	0	3	1	2	3	3	12	4	3	3	3	4	3	3	23	4	3	5	3	5	4	24	4	3	2	2	3	2	3	3	22	46
648	1	1	3	1	4	5	3	3	3	18	2	2	2	3	1	2	1	13	2	2	1	1	2	2	10	3	3	3	3	3	3	3	3	24	34
649	0	3	2	0	3	3	4	3	4	17	3	3	1	3	3	3	4	20	2	1	2	1	1	1	8	2	1	3	1	2	3	1	3	16	24
650	0	2	2	1	3	3	2	1	2	11	4	4	3	4	4	5	4	28	4	3	3	4	3	5	22	2	3	3	1	2	3	2	3	19	41
651	1	1	3	1	2	4	4	4	3	17	4	5	3	4	4	3	3	26	4	3	4	3	4	2	20	3	3	3	1	3	4	4	1	22	42
652	0	2	3	0	5	5	4	4	4	22	2	3	2	2	2	3	3	17	3	2	4	5	3	2	19	3	3	5	3	4	3	3	3	27	46
653	1	1	3	0	4	3	4	4	5	20	1	3	3	2	3	3	3	18	2	3	3	2	3	3	16	3	2	1	2	3	3	3	3	20	36
654	1	2	2	0	5	4	4	3	5	21	3	3	4	3	4	4	4	25	2	2	2	3	1	2	12	1	2	3	2	3	2	2	3	18	30
655	0	2	2	1	4	5	5	3	4	21	4	4	5	4	5	4	4	30	3	3	2	3	3	3	17	2	2	1	1	2	1	1	3	13	30
656	0	3	2	0	1	3	3	3	3	13	4	4	3	3	4	5	3	26	3	3	2	3	3	3	17	2	3	3	3	2	2	2	1	18	35
657	0	3	1	1	3	1	3	3	3	13	4	3	3	3	4	3	5	25	4	3	4	3	4	5	23	5	4	4	3	4	4	5	4	33	56
658	1	3	1	1	3	4	2	3	2	14	3	2	2	2	3	2	3	17	4	4	3	4	3	4	22	4	4	3	5	3	3	4	3	29	51
659	0	2	2	0	4	4	4	5	4	21	3	2	2	2	2	3	2	16	1	1	1	3	3	2	11	2	2	2	2	2	2	1	2	15	26
660	1	1	3	1	3	4	4	4	4	19	1	2	2	2	1	2	1	11	3	3	3	3	1	2	15	2	2	2	2	2	2	2	3	17	32
661	0	1	2	0	3	1	2	3	3	12	4	4	4	5	4	3	5	29	3	5	4	5	4	4	25	5	4	4	3	3	5	3	3	30	55
662	0	4	2	1	3	4	3	5	3	18	4	4	5	4	4	4	3	28	3	3	3	3	3	2	17	3	2	4	3	3	2	3	2	22	39
663	0	4	1	1	4	5	4	4	4	21	3	1	1	2	1	3	1	12	1	1	1	1	1	2	7	3	2	2	3	2	3	3	2	20	27
664	1	3	1	1	5	5	3	5	5	23	2	2	3	3	4	3	2	19	3	4	3	4	3	3	20	2	3	3	3	2	3	3	2	21	41
665	0	2	2	0	3	3	2	2	2	12	5	4	5	4	5	3	5	31	4	4	3	4	4	5	24	4	4	4	5	4	3	4	4	32	56
666	1	1	3	0	4	3	4	4	3	18	3	4	3	3	3	4	3	23	2	2	2	1	2	1	10	3	2	3	1	2	2	3	3	19	29
667	0	3	1	0	4	3	2	3	3	15	2	1	2	4	2	2	2	15	3	4	3	4	4	5	23	2	4	3	2	3	3	2	2	21	44
668	1	3	2	1	3	2	3	4	4	16	2	1	3	2	3	2	2	15	4	3	4	4	2	3	20	3	4	3	3	4	4	3	3	27	47
669	1	3	3	1	2	1	2	1	1	7	2	3	2	1	2	3	2	15	4	4	3	3	3	3	20	3	2	3	3	3	3	3	3	23	43
670	1	2	2	1	3	3	4	2	3	15	4	4	5	5	3	5	3	29	4	4	4	3	4	3	22	4	3	4	3	3	4	4	3	28	50
671	0	2	2	0	4	4	5	4	4	21	3	2	3	3	3	3	2	19	2	2	2	2	2	2	12	3	3	4	3	4	3	3	4	27	39
672	0	1	3	0	2	3	2	4	2	13	3	2	3	3	2	2	3	18	4	3	3	2	3	3	18	3	2	3	3	2	3	3	3	22	40
673	0	3	1	0	4	4	3	4	3	18	4	4	5	4	4	4	3	28	3	3	3	4	3	3	19	3	4	3	3	3	3	4	3	26	45
674	0	1	2	1	5	4	5	5	4	23	4	4	4	4	4	4	4	28	4	3	4	5	3	4	23	3	4	3	3	3	3	3	3	25	48
675	1	2	1	0	4	4	4	5	3	20	3	2	3	3	3	5	3	22	3	3	4	2	3	1	16	3	3	4	4	4	3	3	4	28	44
676	0	1	3	0	4	4	4	4	4	20	3	3	3	2	2	4	3	20	2	3	2	1	2	1	11	3	2	2	2	3	1	1	3	17	28
677	0	2	2	0	5	4	5	4	5	23	1	2	1	2	3	2	3	14	2	3	1	2	3	2	13	3	3	3	3	3	4	2	3	24	37
678	1	3	1	1	3	4	2	4	3	16	1	2	2	1	2	3	3	14	1	1	3	2	1	2	10	2	2	3	3	2	2	3	3	20	30
679	1	1	2	0	5	3	4	3	3	18	3	1	2	2	2	2	2	14	3	3	3	3	3	3	18	4	3	3	3	3	3	4	4	27	45
680	0	1	2	0	3	3	3	3	4	16	2	2	3	3	3	2	1	16	1	2	2	2	2	2	11	1	1	2	2	2	2	1	3	14	25
681	0	1	3	0	4	5	3	4	4	20	2	1	1	1	2	2	1	10	3	2	3	4	2	2	16	2	2	2	1	2	2	1	3	15	31
682	0	2	2	0	4	4	4	4	4	20	2	2	2	1	4	3	2	16	3	3	2	3	3	4	18	2	1	2	3	1	1	2	2	14	32
683	1	3	2	1	4	5	3	3	4	19	2	2	2	2	1	2	3	14	2	1	2	2	2	2	11	3	3	2	2	3	3	2	3	21	32
684	0	2	2	1	3	2	4	3	3	15	4	3	4	4	4	4	4	27	2	3	4	3	2	3	17	2	2	3	3	2	2	3	3	20	37
685	1	4	1	0	3	3	4	3	3	16	2	2	1	1	2	2	2	12	3	3	2	1	3	2	14	4	4	4	3	4	4	4	5	32	46
686	1	2	2	0	4	4	4	5	4	21	4	5	4	5	3	5	4	30	2	4	3	3	3	3	18	4	3	3	3	4	4	3	3	27	45
687	1	1	3	0	2	2	2	1	2	9	4	4	4	5	5	5	4	31	4	4	4	4	4	5	25	3	3	4	4	4	3	3	4	28	53
688	1	2	2	0	4	4	4	3	3	18	3	1	2	3	4	3	3	19	3	4	4	4	4	4	23	3	3	4	5	3	4	4	4	30	53
689	0	1	3	0	3	3	3	3	3	15	2	3	2	4	1	2	1	15	2	2	2	2	2	3	13	1	3	2	3	2	3	2	1	17	30
690	0	2	1	1	3	4	3	3	4	17	3	3	2	2	4	3	3	20	1	2	3	3	2	2	13	2	2	1	3	2	3	3	2	18	31
691	0	1	3	1	3	2	3	4	3	15	3	3	3	3	3	3	4	22	3	3	2	2	3	3	16	2	3	3	3	3	4	3	1	22	38
692	1	3	1	0	4	3	3	4	3	17	3	3	4	3	3	3	4	23	3	3	3	2	2	3	16	4	4	3	3	4	4	4	4	30	46
693	0	3	2	0	3	5	4	3	3	18	1	2	3	2	2	2	2	14	1	1	1	2	2	2	9	3	4	2	3	2	4	3	3	24	33
694	1	2	2	1	4	4	4	4	3	19	3	4	3	3	2	3	3	21	2	3	3	4	2	3	17	3	3	2	2	2	2	3	1	18	35
695	1	2	1	1	3	3	3	2	3	14	3	3	5	3	3	4	2	23	4	5	4	4	4	3	24	3	3	3	3	3	3	3	4	25	49
696	0	3	2	1	4	4	5	4	4	21	4	3	3	3	4	2	3	22	3	2	2	3	3	3	16	3	2	3	3	2	3	3	4	23	39
697	0	4	1	1	3	3	3	2	2	13	3	2	2	3	3	3	1	17	3	3	4	2	3	3	18	2	3	3	3	3	4	2	4	24	42
698	0	1	2	0	2	2	2	3	3	12	5	5	5	5	5	5	4	34	4	5	4	3	5	4	25	3	2	3	3	2	3	3	2	21	46
699	1	2	2	1	3	3	4	2	4	16	2	2	2	2	3	3	3	17	3	5	3	2	3	3	19	3	3	3	2	3	3	3	2	22	41
700	1	2	1	1	3	3	3	3	3	15	1	2	1	2	1	2	2	11	4	3	3	2	3	3	18	3	3	2	4	4	3	3	3	25	43
701	0	2	2	1	5	4	5	5	4	23	4	3	3	4	4	4	3	25	3	3	3	2	3	3	17	1	2	2	3	2	2	3	2	17	34
702	1	1	2	0	3	3	3	2	3	14	4	4	4	5	4	4	4	29	4	5	3	3	4	5	24	3	4	3	4	4	3	4	3	28	52
703	1	2	2	0	3	4	3	3	3	16	4	4	5	4	4	4	4	29	2	2	3	3	2	3	15	4	3	3	4	4	3	3	3	27	42
704	0	2	2	0	4	4	4	4	5	21	4	3	3	5	3	5	3	26	4	5	5	4	4	4	26	4	4	4	4	4	3	4	3	30	56
705	0	2	2	1	3	3	3	3	2	14	3	3	3	3	3	4	3	22	4	4	4	4	4	4	24	3	3	3	3	3	3	3	1	22	46
706	1	2	2	0	3	3	4	3	2	15	2	4	3	3	3	3	4	22	3	4	4	3	3	3	20	3	2	3	3	3	3	2	3	22	42
707	0	1	3	0	3	5	4	5	3	20	2	2	2	3	2	2	3	16	3	3	1	3	2	3	15	3	3	2	3	1	2	4	2	20	35
708	1	2	2	0	4	4	5	4	4	21	4	3	4	4	3	4	3	25	3	1	1	3	2	3	13	3	4	3	4	3	4	4	3	28	41
709	1	2	1	0	3	3	3	3	3	15	3	3	3	3	2	3	1	18	3	4	3	4	4	4	22	2	3	3	3	3	4	2	3	23	45
710	0	2	3	0	4	5	4	4	3	20	2	3	3	3	4	2	3	20	3	3	2	3	3	4	18	3	3	3	3	1	3	3	2	21	39
711	1	2	3	1	3	2	2	3	3	13	3	3	4	2	3	4	2	21	4	4	4	4	3	4	23	2	2	2	3	1	3	3	3	19	42
712	1	3	2	0	4	5	4	3	4	20	4	5	5	4	3	4	5	30	3	3	2	2	4	3	17	1	2	1	2	3	2	2	1	14	31
713	1	1	2	1	4	3	5	4	4	20	2	1	2	3	2	3	2	15	4	4	4	4	3	3	22	4	3	3	4	3	3	2	3	25	47
